# Supplementary material for: Defining a Haplotype Encompassing the LCORL-NCAPG Locus Associated with Increased Lean Growth in Beef Cattle
Source: Genes (Basel). 2024 Apr 30;15(5):576. doi: 10.3390/genes15050576 (PMC11121065; doi:10.3390/genes15050576)
Supplement: Supplementary file 1 [file genes-15-00576-s001.zip]

Archive with 2 entries (2 files):
- genes-2965276-DefiningHaplotypeGenesManuscriptSupp.pdf
- genes-2965276-Table_S3_S6.xlsx
