# Supplementary material for: Defining a Haplotype Encompassing the LCORL-NCAPG Locus Associated with Increased Lean Growth in Beef Cattle
Source: Genes (Basel). 2024 Apr 30;15(5):576. doi: 10.3390/genes15050576 (PMC11121065; doi:10.3390/genes15050576)
Supplement: Supplementary file 1 [file genes-15-00576-s001.zip › genes-2965276-Table_S3_S6.xlsx]

## Sheet: Table S3 All Genotypes
POS	REF	ALT	QQ match raw	missing	QQ Match	qq match raw	Missing	qq Match	322A	391A	481A	543A	177A	398A	554A	329A	401A	487A	502A	522A	268A	370A	450A	283A	536A	145A	323A	482A	234A	238A	356A	403A	243A	358A	404A	267A	362A	421A	525A	533A	379A	475A	QQ Conform?	Filter?	Reason?		Color Legend
37000026	T	C	12	0	12	8	2	10	0	1	0	0	0	1	0	0	1	0	0	0	1	0	0	0	1	1	1	2	0	.	0	2	1	1	1	0	0	1	1	0	.	1					Haplotype region
37000373	C	T	10	0	10	8	0	8	0	1	0	0	0	1	1	0	1	1	0	0	1	0	0	0	1	1	1	2	0	2	2	2	1	1	0	1	1	1	1	0	0	2					NCAPG
37000378	G	A	16	0	16	13	0	13	0	1	0	0	0	0	0	0	0	0	0	0	0	0	0	0	0	1	1	1	0	0	0	1	0	0	0	0	0	0	0	0	0	0					LCORL
37000401	T	G	10	0	10	8	0	8	0	1	0	0	0	1	1	0	1	1	0	0	1	0	0	0	1	1	1	2	0	2	2	2	1	1	0	1	1	1	1	0	0	2					Filtered Variant
37000422	T	C	11	0	11	8	0	8	0	1	0	0	0	1	1	0	1	1	0	0	1	0	0	0	0	1	1	2	0	2	2	2	1	1	0	1	1	1	1	0	0	2					QQ
37000510	C	A	10	0	10	7	0	7	0	1	0	1	0	1	1	0	2	1	0	0	1	0	0	0	0	1	0	2	0	2	2	2	1	1	0	1	1	1	1	0	0	2					qq
37000814	C	G	9	0	9	7	0	7	0	1	0	1	0	1	1	0	1	1	0	0	1	0	0	0	1	1	1	2	0	2	2	2	1	1	0	1	0	1	1	0	0	2					0 - Homozygous ref
37000922	C	T	9	0	9	7	0	7	0	1	0	1	0	1	1	0	1	1	0	0	1	0	0	0	1	1	1	2	0	2	2	2	1	1	0	1	1	1	0	0	0	2					1 - Heterozygous
37000931	A	G	9	0	9	7	0	7	0	1	0	1	0	1	1	0	1	1	0	0	1	0	0	0	1	1	1	2	0	2	2	2	1	1	0	1	1	1	0	0	0	2					2 - Homozygous alt
37001062	T	C	10	0	10	8	0	8	0	1	0	1	0	1	1	0	1	1	0	0	1	0	0	0	0	1	1	2	0	2	2	2	1	1	0	1	1	1	1	0	0	2
37001078	G	A	9	2	11	8	0	8	0	1	0	1	0	1	1	0	.	1	0	0	1	0	0	0	.	1	1	2	0	2	2	2	1	1	0	1	1	1	1	0	0	2
37001111	T	C	11	0	11	8	0	8	0	1	0	1	0	1	1	0	0	1	0	0	1	0	0	0	0	1	1	2	0	2	2	2	1	1	0	1	1	1	1	0	0	2
37001137	T	C	11	0	11	7	0	7	0	1	0	1	0	1	1	0	0	1	0	0	1	0	0	0	0	1	1	2	0	2	2	2	1	0	0	1	1	1	1	0	0	2
37001156	T	C	17	0	17	9	0	9	0	0	0	0	0	0	0	0	0	0	0	0	0	0	0	0	0	0	0	0	0	1	1	0	1	0	0	1	1	1	1	0	0	1
37001168	C	G	10	0	10	8	0	8	0	1	0	1	0	1	1	0	0	1	0	0	1	0	0	0	1	1	1	2	0	2	2	2	1	1	0	1	1	1	1	0	0	2
37001170	C	T	16	0	16	14	0	14	0	1	0	0	0	0	0	0	0	0	0	0	0	0	0	0	0	1	1	1	0	0	0	0	0	0	0	0	0	0	0	0	0	0
37001664	C	T	16	0	16	16	0	16	0	0	0	0	0	1	0	0	0	0	0	0	0	0	0	0	0	0	0	1	0	0	0	0	0	0	0	0	0	0	0	0	0	0
37001665	A	G	15	0	15	16	0	16	0	0	0	1	0	1	0	0	0	0	0	0	0	0	0	0	0	0	0	1	0	0	0	0	0	0	0	0	0	0	0	0	0	0
37001678	T	G	15	0	15	16	0	16	0	0	0	0	0	1	0	0	1	0	0	0	0	0	0	0	0	0	0	1	0	0	0	0	0	0	0	0	0	0	0	0	0	0
37001696	T	C	12	0	12	5	2	7	0	1	0	0	0	1	1	0	1	1	0	0	0	0	0	0	0	1	0	2	0	2	2	2	1	0	0	1	0	.	.	0	0	2
37001761	T	C	17	0	17	12	0	12	0	0	0	0	0	0	0	0	0	0	0	0	0	0	0	0	0	0	0	0	0	1	0	0	1	0	0	1	0	1	2	0	0	0
37001915	T	C	13	1	14	6	1	7	0	1	0	0	0	0	1	0	0	1	0	0	0	0	0	0	.	0	1	2	0	2	2	2	1	0	0	1	1	1	1	0	0	.
37002033	C	T	10	1	11	8	1	9	0	1	0	1	0	0	1	0	1	1	0	0	1	0	0	0	.	1	1	1	0	2	2	2	1	1	0	1	1	1	.	0	0	2
37002127	C	A	16	0	16	13	0	13	0	1	0	0	0	0	0	0	0	0	0	0	0	0	0	0	0	1	1	1	0	0	0	1	0	0	0	0	0	0	0	0	0	0
37002249	T	C	13	0	13	10	0	10	2	2	1	2	2	1	2	2	1	2	2	2	2	2	2	2	1	2	1	2	0	2	2	2	2	1	0	1	2	2	2	0	0	2
37002352	A	G	13	0	13	10	0	10	2	2	1	2	2	1	2	2	1	2	2	2	2	2	2	2	1	2	1	2	0	2	2	2	2	1	1	1	2	2	2	0	0	2
37002360	T	G	13	0	13	10	0	10	2	2	1	2	2	1	2	2	1	2	2	2	2	2	2	2	1	2	1	2	0	2	2	2	2	1	1	1	2	2	2	0	0	2
37002374	T	TG	13	0	13	10	0	10	2	2	1	2	2	1	2	2	1	2	2	2	2	2	2	2	1	2	1	2	0	2	2	2	2	1	1	1	2	2	2	0	0	2
37002384	A	G	16	0	16	13	0	13	0	1	0	0	0	0	0	0	0	0	0	0	0	0	0	0	0	1	1	1	0	0	0	2	0	0	0	0	0	0	0	0	0	0
37002391	T	C	13	0	13	10	0	10	2	2	1	2	2	1	2	2	1	2	2	2	2	2	2	2	1	2	1	2	0	2	2	2	2	1	1	1	2	2	2	0	0	2
37002565	T	C	13	0	13	10	0	10	2	2	1	2	2	1	2	2	1	2	2	2	2	2	2	2	1	2	1	2	0	2	2	2	2	1	1	1	2	2	2	0	0	2
37002566	G	A	16	0	16	13	0	13	0	1	0	0	0	0	0	0	0	0	0	0	0	0	0	0	0	1	1	1	0	0	0	1	0	0	0	0	0	0	0	0	0	0
37002575	C	T	13	0	13	10	0	10	2	2	1	2	2	1	2	2	1	2	2	2	2	2	2	2	1	2	1	2	0	2	2	2	2	1	1	1	2	2	2	0	0	2
37002828	G	A	13	0	13	10	0	10	2	2	1	2	2	1	2	2	1	2	2	2	2	2	2	2	1	2	1	2	0	2	2	2	2	1	1	1	2	2	2	0	0	2
37003083	C	T	11	0	11	9	0	9	2	2	1	2	2	1	1	2	1	1	2	2	2	2	2	2	1	2	1	2	0	2	0	2	2	0	1	1	2	2	2	0	0	2
37003176	C	T	13	0	13	10	0	10	2	2	1	2	2	0	2	2	0	2	2	2	2	2	2	2	1	2	1	2	0	2	2	2	2	0	1	1	2	2	2	0	0	2
37003199	T	TC	13	0	13	10	0	10	2	2	1	2	2	0	2	2	0	2	2	2	2	2	2	2	1	2	1	2	0	2	2	2	2	0	1	1	2	2	2	0	0	2
37003208	C	T	15	0	15	16	0	16	0	0	0	0	0	0	1	0	0	1	0	0	0	0	0	0	0	0	0	0	0	0	1	0	0	0	0	0	0	0	0	0	0	0
37003228	C	A	17	0	17	14	0	14	0	0	0	0	0	0	0	0	0	0	0	0	0	0	0	0	0	0	0	1	0	0	0	2	0	0	0	0	0	0	0	0	0	1
37003232	A	C	13	0	13	10	0	10	2	2	1	2	2	0	2	2	1	2	2	2	2	2	2	2	1	2	1	2	0	2	2	2	2	0	1	1	2	2	2	0	0	2
37003290	AT	A	13	0	13	10	0	10	2	2	1	2	2	1	2	2	1	2	2	2	2	2	2	2	1	2	1	2	0	2	2	2	2	1	1	1	2	2	2	0	0	2
37003298	T	A	13	0	13	10	0	10	2	2	1	2	2	1	2	2	1	2	2	2	2	2	2	2	1	2	1	2	0	2	2	2	2	1	1	1	2	2	2	0	0	2
37003356	TAA	T	14	0	14	17	0	17	0	0	0	0	0	1	0	0	0	0	0	0	1	0	0	0	1	0	0	0	0	0	0	0	0	0	0	0	0	0	0	0	0	0
37003358	A	ATTT	14	0	14	17	0	17	0	0	0	0	0	1	0	0	0	0	0	0	1	0	0	0	1	0	0	0	0	0	0	0	0	0	0	0	0	0	0	0	0	0
37003497	A	C	15	0	15	16	0	16	0	0	0	0	0	0	1	0	0	1	0	0	0	0	0	0	0	0	0	0	0	0	1	0	0	0	0	0	0	0	0	0	0	0
37003614	CTGGCACCGGTGG	C	9	0	9	8	0	8	2	2	0	1	2	0	1	2	0	1	2	2	1	2	2	2	0	1	0	2	0	1	1	1	2	0	0	0	0	2	2	0	0	2
37003883	C	T	17	0	17	16	0	16	0	0	0	0	0	0	0	0	0	0	0	0	0	0	0	0	0	0	0	0	0	1	0	0	0	0	0	0	0	0	0	0	0	0
37003887	G	GTT	17	0	17	16	0	16	0	0	0	0	0	0	0	0	0	0	0	0	0	0	0	0	0	0	0	0	0	1	0	0	0	0	0	0	0	0	0	0	0	0
37003892	T	C	16	0	16	14	0	14	0	1	0	0	0	0	0	0	0	0	0	0	0	0	0	0	0	1	1	0	0	0	0	1	0	0	0	0	0	0	0	0	0	0
37004083	C	G	17	0	17	14	0	14	0	0	0	0	0	0	0	0	0	0	0	0	0	0	0	0	0	0	0	1	0	0	0	1	0	0	0	0	0	0	0	0	0	1
37004107	AACT	A	17	0	17	13	0	13	0	0	0	0	0	0	0	0	0	0	0	0	0	0	0	0	0	0	0	0	0	0	0	0	1	0	1	0	0	1	1	0	0	0
37004231	A	G	16	0	16	13	0	13	0	1	0	0	0	0	0	0	0	0	0	0	0	0	0	0	0	1	1	1	0	0	0	1	0	0	0	0	0	0	0	0	0	0
37004451	A	T	16	0	16	13	0	13	0	1	0	0	0	0	0	0	0	0	0	0	0	0	0	0	0	1	1	1	0	0	0	1	0	0	0	0	0	0	0	0	0	0
37004455	T	A	14	0	14	6	0	6	0	0	0	0	0	1	0	0	0	0	0	0	1	0	0	0	1	0	0	1	0	1	1	1	2	0	2	1	1	2	2	0	0	2
37004473	G	C	15	0	15	15	0	15	0	0	0	0	0	0	1	0	0	1	0	0	0	0	0	0	0	0	0	0	0	1	1	0	0	0	0	0	0	0	0	0	0	0
37004497	T	G	16	0	16	13	0	13	0	1	0	0	0	0	0	0	0	0	0	0	0	0	0	0	0	1	1	1	0	0	0	1	0	0	0	0	0	0	0	0	0	0
37004526	T	C	13	0	13	7	0	7	0	1	0	0	0	1	0	0	0	0	0	0	1	0	0	0	1	1	1	2	0	1	1	2	2	0	2	1	1	2	2	0	0	2
37004556	T	C	13	0	13	7	0	7	0	1	0	0	0	1	0	0	0	0	0	0	1	0	0	0	1	1	1	2	0	1	1	2	2	0	1	1	1	2	2	0	0	2
37004601	G	A	16	1	17	13	0	13	0	.	0	0	0	0	0	0	0	0	0	0	0	0	0	0	0	1	1	1	0	0	0	1	0	0	0	0	0	0	0	0	0	0
37004798	C	T	11	0	11	14	0	14	2	2	0	1	2	0	2	2	0	2	2	2	1	2	2	2	0	1	0	0	0	1	1	0	0	0	0	0	0	0	0	0	0	0
37004803	G	T	17	0	17	13	0	13	0	0	0	0	0	0	0	0	0	0	0	0	0	0	0	0	0	1	1	1	0	0	0	1	0	0	0	0	0	0	0	0	0	0
37004814	A	G	17	0	17	13	0	13	0	0	0	0	0	0	0	0	0	0	0	0	0	0	0	0	0	1	1	1	0	0	0	1	0	0	0	0	0	0	0	0	0	0
37004828	T	C	13	0	13	7	0	7	0	0	0	1	0	1	0	0	0	0	0	0	1	0	0	0	1	0	0	1	0	1	1	0	2	0	1	1	1	2	2	0	0	2
37004864	C	CTT	13	0	13	6	0	6	0	0	0	1	0	2	0	0	0	0	0	0	1	0	0	0	1	1	1	2	0	1	1	2	2	0	0	1	1	2	2	0	0	2
37004971	A	G	16	0	16	14	0	14	0	1	0	0	0	0	0	0	0	0	0	0	0	0	0	0	0	0	1	1	0	0	0	1	0	0	0	0	0	0	0	0	0	0
37004972	T	C	16	0	16	14	0	14	0	1	0	0	0	0	0	0	0	0	0	0	0	0	0	0	0	0	1	1	0	0	0	1	0	0	0	0	0	0	0	0	0	0
37005180	C	T	12	0	12	8	0	8	0	0	0	1	0	1	0	0	1	0	0	0	1	0	0	0	1	0	0	1	0	0	1	1	2	0	0	1	1	2	2	0	0	2
37005201	G	T	17	0	17	13	0	13	0	0	0	0	0	0	0	0	0	0	0	0	0	0	0	0	0	1	1	1	0	0	0	1	0	0	0	0	0	0	0	0	0	0
37005332	T	C	16	0	16	13	0	13	0	1	0	0	0	0	0	0	0	0	0	0	0	0	0	0	0	1	1	1	0	0	0	1	0	0	0	0	0	0	0	0	0	0
37005395	T	G	16	0	16	13	0	13	0	1	0	0	0	0	0	0	0	0	0	0	0	0	0	0	0	1	1	1	0	0	0	1	0	0	0	0	0	0	0	0	0	0
37005434	A	G	11	0	11	11	0	11	2	2	1	1	2	0	2	2	0	2	2	2	1	2	2	2	0	2	1	1	0	1	1	1	0	0	0	0	0	0	0	0	0	0
37005529	A	C	17	0	17	13	0	13	0	0	0	0	0	0	0	0	0	0	0	0	0	0	0	0	0	1	1	1	0	0	0	1	0	0	0	0	0	0	0	0	0	0
37005588	G	GA	17	0	17	14	0	14	0	0	0	0	0	0	0	0	0	0	0	0	0	0	0	0	0	1	1	0	0	0	0	1	0	0	0	0	0	0	0	0	0	0
37005602	T	C	17	0	17	14	0	14	0	0	0	0	0	0	0	0	0	0	0	0	0	0	0	0	0	1	1	0	0	0	0	1	0	0	0	0	0	0	0	0	0	0
37005682	T	G	16	0	16	13	0	13	0	1	0	0	0	0	0	0	0	0	0	0	0	0	0	0	0	1	1	1	0	0	0	1	0	0	0	0	0	0	0	0	0	0
37005703	A	G	16	0	16	13	0	13	0	1	0	0	0	0	0	0	0	0	0	0	0	0	0	0	0	1	1	1	0	0	0	1	0	0	0	0	0	0	0	0	0	0
37006219	G	A	16	0	16	14	0	14	0	1	0	0	0	0	0	0	0	0	0	0	0	0	0	0	0	0	1	1	0	0	0	1	0	0	0	0	0	0	0	0	0	0
37006244	G	A	16	0	16	14	0	14	0	1	0	0	0	0	0	0	0	0	0	0	0	0	0	0	0	0	1	1	0	0	0	1	0	0	0	0	0	0	0	0	0	0
37006309	A	G	11	0	11	11	0	11	2	2	1	1	2	0	2	2	0	2	2	2	1	2	2	2	0	2	1	1	0	1	1	1	0	0	0	0	0	0	0	0	0	0
37006359	T	C	10	0	10	14	0	14	2	1	1	1	2	0	2	2	0	2	2	2	1	2	2	2	0	1	0	0	0	1	1	0	0	0	0	0	0	0	0	0	0	0
37006430	T	G	16	0	16	12	0	12	0	1	0	0	0	0	0	0	0	0	0	0	0	0	0	0	0	1	1	1	0	1	1	1	1	0	0	1	1	1	1	0	0	1
37006450	T	C	10	1	11	9	0	9	2	2	1	1	2	0	2	2	0	2	2	2	1	.	2	2	0	2	1	1	0	2	2	1	1	0	0	1	1	1	1	0	0	1
37006666	T	C	8	0	8	16	0	16	2	1	1	1	2	0	1	2	0	1	2	2	1	2	2	2	0	1	0	0	0	0	0	0	0	0	0	0	0	0	0	0	0	0
37006812	G	A	11	0	11	11	0	11	2	2	1	1	2	0	2	2	0	2	2	2	1	2	2	2	0	2	1	1	0	1	1	1	0	0	0	0	0	0	0	0	0	0
37006830	G	A	16	0	16	13	0	13	0	1	0	0	0	0	0	0	0	0	0	0	0	0	0	0	0	1	1	1	0	0	0	1	0	0	0	0	0	0	0	0	0	0
37006834	G	C	8	0	8	17	0	17	2	1	1	1	2	0	1	2	0	1	2	2	1	2	2	2	0	0	0	0	0	0	0	0	0	0	0	0	0	0	0	0	0	0
37006865	C	A	11	0	11	11	0	11	2	2	1	1	2	0	2	2	0	2	2	2	1	2	2	2	0	2	1	1	0	1	1	1	0	0	0	0	0	0	0	0	0	0
37007385	C	A	12	0	12	12	0	12	0	0	0	1	0	1	0	0	1	0	0	0	1	0	0	0	1	0	0	0	0	0	0	0	1	1	1	0	0	1	1	0	0	0
37007480	A	G	11	0	11	11	0	11	2	2	1	1	2	0	2	2	0	2	2	2	1	2	2	2	0	2	1	1	0	1	1	1	0	0	0	0	0	0	0	0	0	0
37007573	G	A	15	0	15	15	1	16	0	0	0	0	0	0	1	0	0	1	0	0	0	0	0	0	0	0	0	0	0	1	.	0	0	0	0	0	0	0	0	0	0	0
37007620	C	A	10	0	10	15	0	15	2	1	1	1	2	0	2	2	0	2	2	2	1	2	2	2	0	1	0	0	0	1	0	0	0	0	0	0	0	0	0	0	0	0
37007733	C	T	10	0	10	14	0	14	2	1	1	1	2	0	2	2	0	2	2	2	1	2	2	2	0	1	0	0	0	1	1	0	0	0	0	0	0	0	0	0	0	0
37007755	C	A	10	0	10	14	0	14	2	1	1	1	2	0	2	2	0	2	2	2	1	2	2	2	0	1	0	0	0	1	1	0	0	0	0	0	0	0	0	0	0	0
37007927	CT	C	11	0	11	11	0	11	2	2	1	0	2	0	2	2	0	2	2	2	1	2	2	2	0	2	1	1	0	1	1	1	0	0	0	0	0	0	0	0	0	0
37007973	T	C	11	0	11	11	0	11	2	2	1	0	2	0	2	2	0	2	2	2	1	2	2	2	0	2	1	1	0	1	1	1	0	0	0	0	0	0	0	0	0	0
37008013	T	TTTA	17	0	17	13	0	13	0	0	0	0	0	0	0	0	0	0	0	0	0	0	0	0	0	1	1	1	0	0	0	1	0	0	0	0	0	0	0	0	0	0
37008014	T	TTA	11	0	11	14	0	14	2	2	1	1	2	0	2	2	0	2	2	2	1	2	2	2	0	1	0	0	0	1	1	0	0	0	0	0	0	0	0	0	0	0
37008018	T	TG	17	0	17	14	0	14	0	0	0	0	0	0	0	0	0	0	0	0	0	0	0	0	0	0	0	0	0	0	0	0	1	0	0	0	0	1	1	0	0	0
37008120	T	TA	13	0	13	12	0	12	0	0	0	1	0	1	0	0	1	0	0	0	0	0	0	0	1	0	0	0	0	0	0	0	1	1	1	0	0	1	1	0	0	0
37008199	G	A	17	0	17	14	0	14	0	0	0	0	0	0	0	0	0	0	0	0	0	0	0	0	0	0	0	1	0	0	0	1	0	0	0	0	0	0	0	0	0	1
37008207	T	C	16	0	16	13	0	13	0	1	0	0	0	0	0	0	0	0	0	0	0	0	0	0	0	1	1	1	0	0	0	1	0	0	0	0	0	0	0	0	0	0
37008222	G	C	16	0	16	13	0	13	0	1	0	0	0	0	0	0	0	0	0	0	0	0	0	0	0	1	1	1	0	0	0	1	0	0	0	0	0	0	0	0	0	0
37008405	G	T	12	0	12	8	0	8	2	2	1	1	2	0	2	2	0	2	2	2	2	2	2	2	0	2	1	1	0	2	2	1	1	0	0	1	0	1	1	0	0	1
37008436	C	T	12	0	12	11	0	11	2	2	1	1	2	0	2	2	0	2	2	2	2	2	2	2	0	2	1	1	0	1	2	1	0	0	0	0	0	0	0	0	0	0
37008470	G	A	16	0	16	13	0	13	0	1	0	0	0	0	0	0	0	0	0	0	0	0	0	0	0	1	1	1	0	0	0	1	0	0	0	0	0	0	0	0	0	0
37008524	G	A	11	0	11	14	0	14	2	1	1	1	2	0	2	2	0	2	2	2	2	2	2	2	0	1	0	0	0	1	1	0	0	0	0	0	0	0	0	0	0	0
37008580	C	T	16	0	16	13	0	13	0	1	0	0	0	0	0	0	0	0	0	0	0	0	0	0	0	1	1	1	0	0	0	1	0	0	0	0	0	0	0	0	0	0
37008622	C	T	16	0	16	13	0	13	0	1	0	0	0	0	0	0	0	0	0	0	0	0	0	0	0	1	1	1	0	0	0	1	0	0	0	0	0	0	0	0	0	0
37008636	C	A	11	0	11	11	0	11	2	2	1	1	2	0	2	2	0	2	2	2	1	2	2	2	0	2	1	1	0	1	1	1	0	0	0	0	0	0	0	0	0	0
37008676	G	A	16	0	16	13	0	13	0	1	0	0	0	0	0	0	0	0	0	0	0	0	0	0	0	1	1	1	0	0	0	1	0	0	0	0	0	0	0	0	0	0
37008727	C	T	10	0	10	14	0	14	2	1	1	1	2	0	2	2	0	2	2	2	1	2	2	2	0	1	0	0	0	1	1	0	0	0	0	0	0	0	0	0	0	0
37008735	G	A	16	0	16	13	0	13	0	1	0	0	0	0	0	0	0	0	0	0	0	0	0	0	0	1	1	1	0	0	0	1	0	0	0	0	0	0	0	0	0	0
37008878	G	C	11	0	11	11	0	11	2	2	1	1	2	0	2	2	0	2	2	2	1	2	2	2	0	2	1	1	0	1	1	1	0	0	0	0	0	0	0	0	0	0
37008973	G	A	16	0	16	9	0	9	0	0	0	0	0	0	0	0	0	0	0	0	1	0	0	0	0	0	0	0	0	1	1	0	1	0	0	1	1	1	1	0	0	1
37009057	T	A	6	2	8	16	0	16	2	1	0	1	.	0	1	2	0	0	.	2	1	2	2	2	0	1	0	0	0	0	0	0	0	0	0	0	0	0	0	0	0	0
37009108	T	C	15	0	15	15	0	15	0	0	0	0	0	0	1	0	0	1	0	0	0	0	0	0	0	0	0	0	0	1	1	0	0	0	0	0	0	0	0	0	0	0
37009205	T	C	10	0	10	14	0	14	2	0	1	1	2	0	2	2	0	2	2	2	1	2	2	2	0	1	0	0	0	1	1	0	0	0	0	0	0	0	0	0	0	0
37009245	A	G	8	0	8	16	0	16	2	0	1	1	2	0	1	2	0	1	2	2	1	2	2	2	0	1	0	0	0	0	0	0	0	0	0	0	0	0	0	0	0	0
37009371	A	AAT	11	1	12	16	0	16	0	0	1	1	.	0	0	0	0	0	2	2	0	0	2	0	0	0	0	0	0	0	1	0	0	0	0	0	0	0	0	0	0	0
37009416	G	A	15	1	16	14	0	14	0	1	0	0	.	0	0	0	0	0	0	0	0	0	0	0	0	0	1	1	0	0	0	1	0	0	0	0	0	0	0	0	0	0
37009471	A	G	11	0	11	11	0	11	2	2	1	1	2	0	2	2	0	2	2	2	1	2	2	2	0	2	1	1	0	1	1	1	0	0	0	0	0	0	0	0	0	0
37009554	C	T	10	0	10	14	0	14	2	1	1	1	2	0	2	2	0	2	2	2	1	2	2	2	0	1	0	0	0	1	1	0	0	0	0	0	0	0	0	0	0	0
37009555	A	G	10	0	10	14	0	14	2	1	1	1	2	0	2	2	0	2	2	2	1	2	2	2	0	1	0	0	0	1	1	0	0	0	0	0	0	0	0	0	0	0
37009561	T	C	10	0	10	14	0	14	2	1	1	1	2	0	2	2	0	2	2	2	1	2	2	2	0	1	0	0	0	1	1	0	0	0	0	0	0	0	0	0	0	0
37009916	C	T	8	0	8	16	0	16	2	1	1	1	2	0	1	2	0	1	2	2	1	2	2	2	0	1	0	0	0	0	0	0	0	0	0	0	0	0	0	0	0	0
37009931	G	A	10	0	10	14	0	14	2	1	1	1	2	0	2	2	0	2	2	2	1	2	2	2	0	1	0	0	0	1	1	0	0	0	0	0	0	0	0	0	0	0
37010129	C	T	10	0	10	14	0	14	2	1	1	1	2	0	2	2	0	2	2	2	1	2	2	2	0	1	0	0	0	1	1	0	0	0	0	0	0	0	0	0	0	0
37010185	T	A	10	0	10	14	0	14	2	1	1	1	2	0	2	2	0	2	2	2	1	2	2	2	0	1	0	0	0	1	1	0	0	0	0	0	0	0	0	0	0	0
37010256	C	T	10	0	10	14	0	14	2	1	1	1	2	0	2	2	0	2	2	2	1	2	2	2	0	1	0	0	0	1	1	0	0	0	0	0	0	0	0	0	0	0
37010258	A	ATCT	13	0	13	9	0	9	2	2	1	2	2	0	2	2	1	2	2	2	2	2	2	2	1	2	1	2	0	2	2	2	2	1	0	1	1	2	2	0	0	2
37010266	TC	T	10	0	10	14	0	14	2	1	1	1	2	0	2	2	0	2	2	2	1	2	2	2	0	1	0	0	0	1	1	0	0	0	0	0	0	0	0	0	0	0
37010366	C	G	17	0	17	9	0	9	0	0	0	0	0	0	0	0	0	0	0	0	0	0	0	0	0	0	0	0	0	1	1	0	1	0	0	1	1	1	1	0	0	1
37010404	A	G	10	0	10	14	0	14	2	1	1	0	2	0	2	2	0	2	2	2	1	2	2	2	0	1	0	0	0	1	1	0	0	0	0	0	0	0	0	0	0	0
37010433	A	ATC	10	0	10	14	0	14	2	1	1	1	2	0	2	2	0	2	2	2	1	2	2	2	0	1	0	0	0	1	1	0	0	0	0	0	0	0	0	0	0	0
37010445	A	C	15	0	15	15	0	15	0	0	0	0	0	0	1	0	0	1	0	0	0	0	0	0	0	0	0	0	0	1	1	0	0	0	0	0	0	0	0	0	0	0
37010510	G	A	16	0	16	13	0	13	0	1	0	0	0	0	0	0	0	0	0	0	0	0	0	0	0	1	1	1	0	0	0	1	0	0	0	0	0	0	0	0	0	0
37010656	C	T	10	0	10	14	0	14	2	1	1	1	2	0	2	2	0	2	2	2	1	2	2	2	0	1	0	0	0	1	1	0	0	0	0	0	0	0	0	0	0	0
37010798	A	T	10	0	10	14	0	14	2	0	1	1	2	0	2	2	0	2	2	2	1	2	2	2	0	1	0	0	0	1	1	0	0	0	0	0	0	0	0	0	0	0
37010868	G	A	10	0	10	15	0	15	2	0	1	0	2	0	2	2	0	2	2	2	1	2	2	2	0	0	0	0	0	1	1	0	0	0	0	0	0	0	0	0	0	0
37010907	G	GTGAAAATT	15	0	15	15	0	15	0	0	0	0	0	0	1	0	0	1	0	0	0	0	0	0	0	0	0	0	0	2	1	0	0	0	0	0	0	0	0	0	0	0
37010931	G	A	10	0	10	14	0	14	2	1	1	1	2	0	2	2	0	2	2	2	1	2	2	2	0	1	0	0	0	2	1	0	0	0	0	0	0	0	0	0	0	0
37010942	A	G	10	0	10	14	0	14	2	1	1	1	2	0	2	2	0	2	2	2	0	2	2	2	0	1	0	0	0	2	1	0	0	0	0	0	0	0	0	0	0	0
37010983	T	G	15	0	15	16	0	16	0	0	0	0	0	0	1	0	0	1	0	0	0	0	0	0	0	0	0	0	0	0	1	0	0	0	0	0	0	0	0	0	0	0
37010986	G	A	10	0	10	15	0	15	2	1	1	1	2	0	2	2	0	2	2	2	1	2	2	2	0	1	0	0	0	0	1	0	0	0	0	0	0	0	0	0	0	0
37011036	C	T	8	0	8	16	0	16	2	1	1	1	2	0	1	2	0	1	2	2	1	2	2	2	0	1	0	0	0	0	0	0	0	0	0	0	0	0	0	0	0	0
37011150	T	C	16	0	16	13	0	13	0	1	0	0	0	0	0	0	0	0	0	0	0	0	0	0	0	1	1	1	0	0	0	1	0	0	0	0	0	0	0	0	0	0
37011175	C	G	16	0	16	13	0	13	0	1	0	0	0	0	0	0	0	0	0	0	0	0	0	0	0	1	1	1	0	0	0	1	0	0	0	0	0	0	0	0	0	0
37011338	A	C	8	0	8	15	0	15	2	1	1	1	2	0	1	2	0	1	2	2	1	2	2	2	0	1	0	0	0	0	0	0	0	0	1	0	0	0	0	0	0	0
37011451	T	A	16	0	16	13	0	13	0	1	0	0	0	0	0	0	0	0	0	0	0	0	0	0	0	1	1	1	0	0	0	1	0	0	0	0	0	0	0	0	0	0
37011544	T	C	10	1	11	15	0	15	2	.	1	1	2	0	2	2	0	2	2	2	1	2	2	2	0	1	0	0	0	0	1	0	0	0	0	0	0	0	0	0	0	0
37011591	C	T	16	0	16	13	0	13	0	1	0	0	0	0	0	0	0	0	0	0	0	0	0	0	0	1	1	1	0	0	0	1	0	0	0	0	0	0	0	0	0	0
37011645	G	T	16	0	16	13	0	13	0	1	0	0	0	0	0	0	0	0	0	0	0	0	0	0	0	1	1	1	0	0	0	1	0	0	0	0	0	0	0	0	0	0
37011651	A	C	16	0	16	13	0	13	0	1	0	0	0	0	0	0	0	0	0	0	0	0	0	0	0	1	1	1	0	0	0	1	0	0	0	0	0	0	0	0	0	0
37011659	C	T	16	0	16	13	0	13	0	1	0	0	0	0	0	0	0	0	0	0	0	0	0	0	0	1	1	1	0	0	0	1	0	0	0	0	0	0	0	0	0	0
37011702	C	A	15	0	15	16	0	16	0	0	0	0	0	0	1	0	0	1	0	0	0	0	0	0	0	0	0	0	0	0	1	0	0	0	0	0	0	0	0	0	0	0
37011746	T	C	12	0	12	12	0	12	2	2	2	1	2	0	2	2	0	2	2	2	0	2	2	2	0	2	1	1	0	0	1	1	0	0	0	0	0	0	0	0	0	0
37011847	C	T	16	0	16	13	0	13	0	1	0	0	0	0	0	0	0	0	0	0	0	0	0	0	0	1	1	1	0	0	0	1	0	0	0	0	0	0	0	0	0	0
37011880	G	A	17	0	17	13	0	13	0	0	0	0	0	0	0	0	0	0	0	0	0	0	0	0	0	0	0	0	0	0	0	0	1	0	1	0	0	1	1	0	0	0
37011905	A	G	17	0	17	15	0	15	0	0	0	0	0	0	0	0	0	0	0	0	0	0	0	0	0	1	0	1	0	0	0	0	0	0	0	0	0	0	0	0	0	0
37011921	C	G	17	0	17	15	0	15	0	0	0	0	0	0	0	0	0	0	0	0	0	0	0	0	0	1	0	1	0	0	0	0	0	0	0	0	0	0	0	0	0	0
37011996	G	A	16	0	16	13	0	13	0	1	0	0	0	0	0	0	0	0	0	0	0	0	0	0	0	1	1	1	0	0	0	1	0	0	0	0	0	0	0	0	0	0
37012176	T	G	16	0	16	14	0	14	0	1	0	0	0	0	0	0	0	0	0	0	0	0	0	0	0	1	1	0	0	0	0	1	0	0	0	0	0	0	0	0	0	0
37012368	CT	C	16	0	16	14	0	14	0	1	0	0	0	0	0	0	0	0	0	0	0	0	0	0	0	1	1	1	0	0	0	0	0	0	0	0	0	0	0	0	0	0
37012371	T	C	16	0	16	14	0	14	0	1	0	0	0	0	0	0	0	0	0	0	0	0	0	0	0	1	1	1	0	0	0	0	0	0	0	0	0	0	0	0	0	0
37012561	C	T	16	0	16	13	0	13	0	1	0	0	0	0	0	0	0	0	0	0	0	0	0	0	0	1	1	1	0	0	0	1	0	0	0	0	0	0	0	0	0	0
37012635	C	T	15	0	15	16	0	16	0	0	0	0	0	0	1	0	0	1	0	0	0	0	0	0	0	0	0	0	0	0	1	0	0	0	0	0	0	0	0	0	0	0
37012663	G	A	16	0	16	13	0	13	0	1	0	0	0	0	0	0	0	0	0	0	0	0	0	0	0	1	1	1	0	0	0	1	0	0	0	0	0	0	0	0	0	0
37012702	G	A	16	0	16	13	0	13	0	1	0	0	0	0	0	0	0	0	0	0	0	0	0	0	0	1	1	1	0	0	0	1	0	0	0	0	0	0	0	0	0	0
37012745	G	A	17	0	17	9	0	9	0	0	0	0	0	0	0	0	0	0	0	0	0	0	0	0	0	0	0	0	0	1	1	0	1	0	0	1	1	1	1	0	0	1
37012775	T	C	17	0	17	13	0	13	0	0	0	0	0	0	0	0	0	0	0	0	0	0	0	0	0	1	1	1	0	0	0	1	0	0	0	0	0	0	0	0	0	0
37012832	C	G	17	0	17	13	0	13	0	0	0	0	0	0	0	0	0	0	0	0	0	0	0	0	0	1	1	1	0	0	0	1	0	0	0	0	0	0	0	0	0	0
37012846	T	TCTAAATC	17	0	17	13	0	13	0	0	0	0	0	0	0	0	0	0	0	0	0	0	0	0	0	1	1	1	0	0	0	1	0	0	0	0	0	0	0	0	0	0
37012878	A	G	16	0	16	13	0	13	0	1	0	0	0	0	0	0	0	0	0	0	0	0	0	0	0	1	1	1	0	0	0	1	0	0	0	0	0	0	0	0	0	0
37012985	A	G	13	0	13	9	0	9	2	2	1	2	2	1	2	2	0	2	2	2	2	2	2	2	1	2	1	2	0	2	2	2	2	1	1	1	1	2	2	0	0	2
37013099	A	G	16	0	16	16	0	16	1	0	0	0	0	0	0	0	0	0	0	0	0	0	0	0	0	1	0	0	0	0	0	0	0	0	0	0	0	0	0	0	0	0
37013100	C	T	16	0	16	16	0	16	1	0	0	0	0	0	0	0	0	0	0	0	0	0	0	0	0	1	0	0	0	0	0	0	0	0	0	0	0	0	0	0	0	0
37013113	A	C	16	0	16	16	0	16	1	0	0	0	0	0	0	0	0	0	0	0	0	0	0	0	0	1	0	0	0	0	0	0	0	0	0	0	0	0	0	0	0	0
37013158	G	A	7	0	7	16	0	16	1	1	1	1	2	0	1	2	0	1	2	2	1	2	2	2	0	1	0	0	0	0	0	0	0	0	0	0	0	0	0	0	0	0
37013202	C	T	16	0	16	13	0	13	0	1	0	0	0	0	0	0	0	0	0	0	0	0	0	0	0	1	1	1	0	0	0	1	0	0	0	0	0	0	0	0	0	0
37013229	C	G	16	0	16	13	0	13	0	1	0	0	0	0	0	0	0	0	0	0	0	0	0	0	0	1	1	1	0	0	0	1	0	0	0	0	0	0	0	0	0	0
37013354	T	C	16	0	16	13	0	13	0	2	0	0	0	0	0	0	0	0	0	0	0	0	0	0	0	1	1	1	0	0	0	1	0	0	0	0	0	0	0	0	0	0
37013383	A	C	16	0	16	14	0	14	0	1	0	0	0	0	0	0	0	0	0	0	0	0	0	0	0	0	1	1	0	0	0	1	0	0	0	0	0	0	0	0	0	0
37013463	C	T	16	0	16	14	0	14	0	1	0	0	0	0	0	0	0	0	0	0	0	0	0	0	0	1	0	1	0	0	0	1	0	0	0	0	0	0	0	0	0	0
37013554	C	G	16	0	16	13	0	13	0	1	0	0	0	0	0	0	0	0	0	0	0	0	0	0	0	1	1	1	0	0	0	1	0	0	0	0	0	0	0	0	0	0
37013621	A	G	16	0	16	13	0	13	0	1	0	0	0	0	0	0	0	0	0	0	0	0	0	0	0	1	1	1	0	0	0	1	0	0	0	0	0	0	0	0	0	0
37013859	T	G	8	0	8	16	0	16	2	1	1	1	2	0	1	2	0	1	2	2	1	2	2	2	0	1	0	0	0	0	0	0	0	0	0	0	0	0	0	0	0	0
37013895	C	G	16	0	16	14	0	14	0	1	0	0	0	0	0	0	0	0	0	0	0	0	0	0	0	1	1	1	0	0	0	0	0	0	0	0	0	0	0	0	0	0
37013919	C	A	16	0	16	14	0	14	0	1	0	0	0	0	0	0	0	0	0	0	0	0	0	0	0	1	1	1	0	0	0	0	0	0	0	0	0	0	0	0	0	0
37013958	A	AG	11	0	11	6	0	6	2	2	0	1	2	0	2	2	0	2	2	2	1	2	2	2	0	2	1	2	0	2	2	2	1	0	0	1	1	1	1	0	0	2
37014399	G	A	16	0	16	15	0	15	0	1	0	0	0	0	0	0	0	0	0	0	0	0	0	0	0	0	0	1	0	0	0	1	0	0	0	0	0	0	0	0	0	0
37014411	A	G	11	0	11	9	0	9	2	2	1	1	2	0	2	2	0	2	2	2	1	2	2	2	0	2	0	1	0	1	2	1	1	0	0	1	1	1	1	0	0	1
37014418	G	C	11	0	11	9	0	9	2	2	1	1	2	0	2	2	0	2	2	2	1	2	2	2	0	2	0	1	0	1	2	1	1	0	0	1	1	1	1	0	0	1
37014524	C	T	17	0	17	15	0	15	0	0	0	0	0	0	0	0	0	0	0	0	0	0	0	0	0	0	1	1	0	0	0	0	0	0	0	0	0	0	0	0	0	0
37014525	T	G	16	0	16	13	0	13	0	1	0	0	0	0	0	0	0	0	0	0	0	0	0	0	0	1	1	1	0	0	0	1	0	0	0	0	0	0	0	0	0	0
37014535	T	C	16	0	16	13	0	13	0	1	0	0	0	0	0	0	0	0	0	0	0	0	0	0	0	1	1	1	0	0	0	1	0	0	0	0	0	0	0	0	0	0
37014541	G	A	16	0	16	13	0	13	0	1	0	0	0	0	0	0	0	0	0	0	0	0	0	0	0	1	1	1	0	0	0	1	0	0	0	0	0	0	0	0	0	0
37014561	A	G	16	0	16	16	0	16	0	0	0	0	0	0	1	0	0	0	0	0	0	0	0	0	0	0	0	0	0	0	1	0	0	0	0	0	0	0	0	0	0	0
37014577	C	G	11	0	11	9	0	9	2	2	1	0	2	0	2	2	0	2	2	2	1	2	2	2	0	2	1	1	0	1	2	1	1	0	0	1	1	0	1	0	0	1
37014584	T	C	11	0	11	12	0	12	2	2	1	0	2	0	2	2	0	2	2	2	1	2	2	2	0	2	1	1	0	0	1	1	0	0	0	0	0	0	0	0	0	0
37014585	G	A	17	0	17	14	0	14	0	0	0	0	0	0	0	0	0	0	0	0	0	0	0	0	0	1	1	0	0	0	0	1	0	0	0	0	0	0	0	0	0	0
37014771	G	A	10	0	10	12	0	12	2	1	1	1	2	0	2	2	0	2	2	2	1	2	2	2	0	1	1	1	0	0	1	1	0	0	0	0	0	0	0	0	0	0
37014824	G	C	16	0	16	14	0	14	0	1	0	0	0	0	0	0	0	0	0	0	0	0	0	0	0	1	1	1	0	0	0	0	0	0	0	0	0	0	0	0	0	0
37014841	C	G	16	0	16	12	0	12	0	0	0	0	0	0	1	0	0	0	0	0	0	0	0	0	0	1	1	1	0	0	1	1	0	0	0	0	0	0	0	0	0	0
37014858	CT	C	17	0	17	13	0	13	0	0	0	0	0	0	0	0	0	0	0	0	0	0	0	0	0	1	1	1	0	0	0	1	0	0	0	0	0	0	0	0	0	0
37014868	T	C	17	0	17	13	0	13	0	0	0	0	0	0	0	0	0	0	0	0	0	0	0	0	0	1	1	1	0	0	0	1	0	0	0	0	0	0	0	0	0	0
37014874	G	GA	17	0	17	13	0	13	0	0	0	0	0	0	0	0	0	0	0	0	0	0	0	0	0	1	1	1	0	0	0	1	0	0	0	0	0	0	0	0	0	0
37014963	C	T	15	0	15	16	0	16	0	0	0	0	0	0	1	0	0	1	0	0	0	0	0	0	0	0	0	0	0	0	1	0	0	0	0	0	0	0	0	0	0	0
37014966	C	CA	15	0	15	16	0	16	0	0	0	0	0	0	1	0	0	1	0	0	0	0	0	0	0	0	0	0	0	0	1	0	0	0	0	0	0	0	0	0	0	0
37014994	C	T	15	0	15	16	0	16	0	0	0	0	0	0	1	0	0	1	0	0	0	0	0	0	0	0	0	0	0	0	1	0	0	0	0	0	0	0	0	0	0	0
37014998	C	A	15	0	15	16	0	16	0	0	0	0	0	0	1	0	0	1	0	0	0	0	0	0	0	0	0	0	0	0	1	0	0	0	0	0	0	0	0	0	0	0
37015001	C	T	15	0	15	16	0	16	0	0	0	0	0	0	1	0	0	1	0	0	0	0	0	0	0	0	0	0	0	0	1	0	0	0	0	0	0	0	0	0	0	0
37015125	T	C	15	0	15	13	0	13	0	1	0	0	0	0	0	0	0	1	0	0	0	0	0	0	0	1	1	1	0	0	0	1	0	0	0	0	0	0	0	0	0	0
37015149	G	A	16	0	16	17	0	17	0	0	0	0	0	0	0	0	0	1	0	0	0	0	0	0	0	0	0	0	0	0	0	0	0	0	0	0	0	0	0	0	0	0
37015320	G	T	16	0	16	14	0	14	0	1	0	0	0	0	0	0	0	0	0	0	0	0	0	0	0	1	1	1	0	0	0	0	0	0	0	0	0	0	0	0	0	0
37015653	G	A	17	0	17	13	0	13	0	0	0	0	0	0	0	0	0	0	0	0	0	0	0	0	0	0	0	0	0	0	0	0	1	0	1	0	0	1	1	0	0	0
37015891	C	A	17	0	17	11	0	11	0	0	0	0	0	0	0	0	0	0	0	0	0	0	0	0	0	0	0	0	0	1	1	0	0	0	0	1	1	0	1	0	0	1
37016748	C	G	11	0	11	10	0	10	2	2	1	0	2	0	2	2	0	2	2	2	1	2	2	2	0	2	1	1	0	1	2	1	1	0	0	1	1	1	1	0	0	1
37016801	C	G	8	0	8	16	0	16	2	0	1	1	2	0	1	2	0	1	2	2	1	2	2	2	0	1	0	0	0	0	0	0	0	0	0	0	0	0	0	0	0	0
37016809	A	G	11	0	11	10	0	10	2	2	1	1	2	0	2	2	0	2	2	2	1	2	2	2	0	2	1	1	0	1	2	1	1	0	0	1	1	1	1	0	0	1
37016817	G	A	11	0	11	10	0	10	2	2	1	1	2	0	2	2	0	2	2	2	1	2	2	2	0	2	1	1	0	1	2	1	1	0	0	1	1	1	1	0	0	1
37016870	G	A	10	1	11	7	0	7	2	2	1	1	2	0	2	.	0	2	2	2	1	2	2	2	0	2	1	0	0	1	2	1	1	0	0	1	1	0	1	0	0	1
37016880	A	G	10	1	11	6	1	7	2	2	1	1	2	0	2	.	0	2	2	2	1	2	2	2	0	2	1	.	0	1	2	1	1	0	0	1	1	0	1	0	0	1
37016888	G	A	10	1	11	7	0	7	2	2	1	1	2	0	2	.	0	2	2	2	1	2	2	2	0	2	1	0	0	1	2	1	1	0	0	1	1	0	1	0	0	1
37016928	A	G	6	11	17	13	3	16	.	.	0	0	.	0	.	.	0	.	.	.	0	.	.	.	0	.	0	0	0	0	.	0	0	0	0	1	0	.	0	0	0	0
37016949	A	AAC	2	11	13	6	3	9	.	.	0	2	.	1	.	.	1	.	.	.	2	.	.	.	1	.	0	2	0	2	.	2	2	1	1	0	0	.	2	0	0	2
37016970	T	C	5	11	16	12	2	14	.	.	0	0	.	0	.	.	0	.	.	.	1	.	.	.	0	.	0	1	0	0	.	0	1	0	0	0	0	0	1	0	0	0
37016971	G	A	5	11	16	12	2	14	.	.	0	0	.	0	.	.	0	.	.	.	1	.	.	.	0	.	0	1	0	0	.	0	1	0	0	0	0	0	1	0	0	0
37016990	G	A	5	6	11	5	3	8	.	.	0	0	.	0	.	2	0	.	.	2	1	2	2	2	0	.	.	1	0	1	.	0	1	0	0	0	0	0	1	0	0	1
37017059	G	A	11	0	11	8	0	8	2	2	0	1	2	0	2	2	0	2	2	2	1	2	2	2	0	2	1	1	0	1	2	1	1	0	0	1	0	0	1	0	0	1
37017108	T	G	11	0	11	8	0	8	2	2	0	1	2	0	2	2	0	2	2	2	1	2	2	2	0	2	1	1	0	1	2	1	1	0	0	1	0	0	1	0	0	1
37017143	C	CCCG	9	0	9	7	0	7	2	2	0	1	0	0	2	0	0	2	2	2	1	2	2	2	0	2	1	1	0	1	2	1	1	0	0	0	0	0	1	0	0	1
37017145	GGT	G	9	3	12	7	0	7	2	2	.	1	.	0	2	.	0	2	2	2	1	2	2	2	0	2	1	1	0	1	2	1	1	0	0	0	0	0	1	0	0	1
37017263	C	T	11	0	11	12	1	13	2	2	1	1	2	0	2	2	0	2	2	2	1	2	2	2	0	2	1	1	0	0	2	.	0	0	0	0	0	0	0	0	0	0
37017290	G	T	11	0	11	13	0	13	2	2	1	1	2	0	2	2	0	2	2	2	1	2	2	2	0	2	1	1	0	0	1	0	0	0	0	0	0	0	0	0	0	0
37017309	T	C	11	0	11	12	2	14	2	2	1	1	2	0	2	2	0	2	2	2	1	2	2	2	0	2	1	1	0	0	.	.	0	0	0	0	0	0	0	0	0	0
37017333	C	T	11	0	11	14	0	14	2	2	1	1	2	0	2	2	0	2	2	2	1	2	2	2	0	2	1	1	0	0	0	0	0	0	0	0	0	0	0	0	0	0
37017364	G	A	11	0	11	13	0	13	2	2	1	1	2	0	2	2	0	2	2	2	1	2	2	2	0	2	1	1	0	0	0	1	0	0	0	0	0	0	0	0	0	0
37017372	T	C	11	0	11	13	0	13	2	2	1	1	2	0	2	2	0	2	2	2	1	2	2	2	0	2	1	1	0	0	0	1	0	0	0	0	0	0	0	0	0	0
37017382	G	A	11	0	11	13	0	13	2	2	1	1	2	0	2	2	0	2	2	2	1	2	2	2	0	2	1	1	0	0	0	1	0	0	0	0	0	0	0	0	0	0
37017412	C	T	11	0	11	12	0	12	2	2	1	0	2	0	2	2	0	2	2	2	1	2	2	2	0	2	1	1	0	0	1	1	0	0	0	0	0	0	0	0	0	0
37017429	C	T	17	0	17	9	0	9	0	0	0	0	0	0	0	0	0	0	0	0	0	0	0	0	0	0	0	0	0	1	1	0	1	0	0	1	1	1	1	0	0	1
37017497	A	G	11	0	11	13	0	13	2	2	1	0	2	0	2	2	0	2	2	2	1	2	2	2	0	2	1	0	0	0	1	1	0	0	0	0	0	0	0	0	0	0
37017501	T	C	17	0	17	14	1	15	0	0	0	0	0	0	0	0	0	0	0	0	0	0	0	0	0	0	0	.	0	0	0	1	0	0	0	0	0	0	0	0	0	1
37017531	C	T	11	0	11	12	0	12	2	2	1	1	2	0	2	2	0	2	2	2	1	2	2	2	0	2	1	1	0	0	1	1	0	0	0	0	0	0	0	0	0	0
37017588	A	C	11	0	11	12	0	12	2	2	1	1	2	0	2	2	0	2	2	2	1	2	2	2	0	2	1	2	0	0	1	1	0	0	0	0	0	0	0	0	0	0
37017595	G	C	11	0	11	12	0	12	2	2	1	1	2	0	2	2	0	2	2	2	1	2	2	2	0	2	1	2	0	0	1	1	0	0	0	0	0	0	0	0	0	0
37017601	A	AG	12	0	12	12	0	12	2	2	1	2	2	0	2	2	0	2	2	2	1	2	2	2	0	2	1	2	0	0	1	1	0	0	0	0	0	0	0	0	0	0
37017628	A	G	12	0	12	12	0	12	2	2	2	1	2	0	2	2	0	2	2	2	0	2	2	2	0	2	1	1	0	0	1	2	0	0	0	0	0	0	0	0	0	0
37017735	T	C	11	0	11	12	0	12	2	2	1	1	2	0	2	2	0	2	2	2	0	2	2	2	0	2	1	1	0	0	1	1	0	0	0	0	0	0	0	0	0	0
37017738	TA	T	11	0	11	12	0	12	2	2	1	1	2	0	2	2	0	2	2	2	0	2	2	2	0	2	1	1	0	0	1	1	0	0	0	0	0	0	0	0	0	0
37017833	C	T	11	0	11	12	0	12	2	2	1	1	2	0	2	2	0	2	2	2	1	2	2	2	0	2	1	1	0	0	1	1	0	0	0	0	0	0	0	0	0	0
37017913	G	A	11	0	11	13	0	13	2	2	1	1	2	0	2	2	0	2	2	2	1	2	2	2	0	2	1	1	0	0	1	0	0	0	0	0	0	0	0	0	0	0
37017946	G	T	8	0	8	16	0	16	2	0	1	1	2	0	1	2	0	1	2	2	1	2	2	2	0	1	0	0	0	0	0	0	0	0	0	0	0	0	0	0	0	0
37017977	G	A	11	0	11	12	0	12	2	2	1	1	2	0	2	2	0	2	2	2	1	2	2	2	0	2	1	1	0	0	1	1	0	0	0	0	0	0	0	0	0	0
37018037	T	C	11	0	11	12	0	12	2	2	1	1	2	0	2	2	0	2	2	2	1	2	2	2	0	2	1	1	0	0	1	1	0	0	0	0	0	0	0	0	0	0
37018067	A	G	11	0	11	12	0	12	2	2	1	1	2	0	2	2	0	2	2	2	1	2	2	2	0	2	1	1	0	0	1	1	0	0	0	0	0	0	0	0	0	0
37018072	C	T	11	0	11	12	0	12	2	2	1	1	2	0	2	2	0	2	2	2	1	2	2	2	0	2	1	1	0	0	1	1	0	0	0	0	0	0	0	0	0	0
37018107	A	G	11	0	11	13	0	13	2	2	1	1	2	0	2	2	0	2	2	2	1	2	2	2	0	2	1	1	0	0	0	1	0	0	0	0	0	0	0	0	0	0
37018122	G	A	11	0	11	13	0	13	2	2	1	1	2	0	2	2	0	2	2	2	1	2	2	2	0	2	1	1	0	0	0	1	0	0	0	0	0	0	0	0	0	0
37018137	C	T	10	0	10	16	0	16	2	0	1	1	2	0	2	2	0	2	2	2	1	2	2	2	0	1	0	0	0	0	0	0	0	0	0	0	0	0	0	0	0	0
37018181	G	GC	17	0	17	16	0	16	0	0	0	0	0	0	0	0	0	0	0	0	0	0	0	0	0	0	0	0	0	0	1	0	0	0	0	0	0	0	0	0	0	0
37018187	T	C	15	0	15	17	0	17	0	0	0	0	0	0	1	0	0	2	0	0	0	0	0	0	0	0	0	0	0	0	0	0	0	0	0	0	0	0	0	0	0	0
37018188	C	T	10	1	11	15	0	15	2	.	1	1	2	0	2	2	0	2	2	2	0	2	2	2	0	1	0	0	0	0	1	0	0	0	0	0	0	0	0	0	0	0
37018249	T	C	11	0	11	13	0	13	2	2	0	1	2	0	2	2	0	2	2	2	1	2	2	2	0	2	0	1	0	0	1	1	0	0	0	0	0	0	0	0	0	0
37018252	G	A	15	0	15	16	0	16	0	0	0	0	0	0	1	0	0	2	0	0	0	0	0	0	0	0	0	0	0	0	1	0	0	0	0	0	0	0	0	0	0	0
37018298	T	G	16	0	16	15	0	15	0	1	0	0	0	0	0	0	0	0	0	0	0	0	0	0	0	1	0	1	0	0	0	0	0	0	0	0	0	0	0	0	0	0
37018373	C	T	11	0	11	12	0	12	2	2	1	1	2	0	2	2	0	2	2	2	1	2	2	2	0	2	1	1	0	0	1	1	0	0	0	0	0	0	0	0	0	0
37018494	T	C	17	0	17	13	0	13	0	0	0	0	0	0	0	0	0	0	0	0	0	0	0	0	0	0	0	0	0	0	0	0	1	0	1	0	0	1	1	0	0	0
37018495	A	C	11	0	11	12	0	12	2	2	1	1	2	0	2	2	0	2	2	2	1	2	2	2	0	2	1	1	0	0	1	1	0	0	0	0	0	0	0	0	0	0
37018583	T	G	12	1	13	13	0	13	2	2	2	1	2	0	2	2	0	2	2	2	.	2	2	2	0	2	1	1	0	0	0	1	0	0	0	0	0	0	0	0	0	0
37018595	G	GTTATATTC	12	1	13	13	0	13	2	2	2	1	2	0	2	2	0	2	2	2	.	2	2	2	0	2	1	2	0	0	0	1	0	0	0	0	0	0	0	0	0	0
37018672	C	A	11	1	12	15	0	15	2	1	1	2	2	0	2	2	0	2	2	2	.	2	2	2	0	1	0	0	0	0	1	0	0	0	0	0	0	0	0	0	0	0
37018745	A	G	11	0	11	15	0	15	2	1	1	2	2	0	2	2	0	2	2	2	1	2	2	2	0	1	0	0	0	0	1	0	0	0	0	0	0	0	0	0	0	0
37018795	G	A	12	0	12	12	0	12	2	2	1	2	2	0	2	2	0	2	2	2	1	2	2	2	0	2	1	1	0	0	1	1	0	0	0	0	0	0	0	0	0	0
37018828	A	G	11	0	11	12	0	12	2	2	1	1	2	0	2	2	0	2	2	2	1	2	2	2	0	2	1	1	0	0	1	1	0	0	0	0	0	0	0	0	0	0
37018835	A	C	16	0	16	13	0	13	0	1	0	0	0	0	0	0	0	0	0	0	0	0	0	0	0	1	1	1	0	0	0	1	0	0	0	0	0	0	0	0	0	0
37018837	C	G	11	0	11	12	0	12	2	2	1	1	2	0	2	2	0	2	2	2	1	2	2	2	0	2	1	1	0	0	1	1	0	0	0	0	0	0	0	0	0	0
37018878	G	A	11	0	11	13	0	13	2	2	1	1	2	0	2	2	0	2	2	2	1	2	2	2	0	2	1	0	0	0	1	1	0	0	0	0	0	0	0	0	0	0
37019035	G	A	11	0	11	15	0	15	2	1	1	2	2	0	2	2	0	2	2	2	1	2	2	2	0	1	0	0	0	0	1	0	0	0	0	0	0	0	0	0	0	0
37019055	C	T	16	0	16	13	0	13	0	1	0	0	0	0	0	0	0	0	0	0	0	0	0	0	0	1	1	1	0	0	0	1	0	0	0	0	0	0	0	0	0	0
37019136	T	C	16	0	16	13	1	14	0	1	0	0	0	0	0	0	0	0	0	0	0	0	0	0	0	.	1	1	0	0	0	1	0	0	0	0	0	0	0	0	0	0
37019189	G	A	16	0	16	14	0	14	0	1	0	0	0	0	0	0	0	0	0	0	0	0	0	0	0	0	1	1	0	0	0	1	0	0	0	0	0	0	0	0	0	0
37019194	G	A	16	0	16	13	1	14	0	1	0	0	0	0	0	0	0	0	0	0	0	0	0	0	0	.	1	1	0	0	0	1	0	0	0	0	0	0	0	0	0	0
37019263	C	A	11	0	11	12	0	12	2	2	1	1	2	0	2	2	0	2	2	2	1	2	2	2	0	2	1	1	0	0	1	1	0	0	0	0	0	0	0	0	0	0
37019274	T	G	11	0	11	12	0	12	2	2	1	1	2	0	2	2	0	2	2	2	1	2	2	2	0	2	1	1	0	0	2	1	0	0	0	0	0	0	0	0	0	0
37019303	C	A	17	0	17	16	0	16	0	0	0	0	0	0	0	0	0	0	0	0	0	0	0	0	0	1	0	0	0	0	0	0	0	0	0	0	0	0	0	0	0	0
37019316	C	T	17	0	17	13	0	13	0	0	0	0	0	0	0	0	0	0	0	0	0	0	0	0	0	1	1	2	0	0	0	1	0	0	0	0	0	0	0	0	0	0
37019322	G	GC	17	0	17	13	0	13	0	0	0	0	0	0	0	0	0	0	0	0	0	0	0	0	0	1	1	2	0	0	0	1	0	0	0	0	0	0	0	0	0	0
37019336	T	C	17	0	17	13	0	13	0	0	0	0	0	0	0	0	0	0	0	0	0	0	0	0	0	1	1	2	0	0	0	1	0	0	0	0	0	0	0	0	0	0
37019373	T	A	11	0	11	12	0	12	2	2	1	1	2	0	2	2	0	2	2	2	1	2	2	2	0	2	1	1	0	0	1	1	0	0	0	0	0	0	0	0	0	0
37019464	T	C	11	0	11	12	0	12	2	2	1	1	2	0	2	2	0	2	2	2	1	2	2	2	0	2	1	1	0	0	1	1	0	0	0	0	0	0	0	0	0	0
37019468	GA	G	17	0	17	13	0	13	0	0	0	0	0	0	0	0	0	0	0	0	0	0	0	0	0	1	1	1	0	0	0	1	0	0	0	0	0	0	0	0	0	0
37019499	T	C	16	0	16	13	0	13	0	1	0	0	0	0	0	0	0	0	0	0	0	0	0	0	0	1	1	1	0	0	0	1	0	0	0	0	0	0	0	0	0	0
37019512	A	G	10	0	10	15	0	15	2	1	1	1	2	0	2	2	0	2	2	2	1	2	2	2	0	1	0	0	0	0	1	0	0	0	0	0	0	0	0	0	0	0
37019519	A	G	10	0	10	15	0	15	2	1	1	1	2	0	2	2	0	2	2	2	1	2	2	2	0	1	0	0	0	0	1	0	0	0	0	0	0	0	0	0	0	0
37019606	T	C	10	0	10	15	0	15	2	1	1	1	2	0	2	2	0	2	2	2	1	2	2	2	0	1	0	0	0	0	1	0	0	0	0	0	0	0	0	0	0	0
37019620	T	C	16	0	16	13	0	13	0	1	0	0	0	0	0	0	0	0	0	0	0	0	0	0	0	1	1	1	0	0	0	1	0	0	0	0	0	0	0	0	0	0
37019624	T	C	10	0	10	15	0	15	2	1	1	1	2	0	2	2	0	2	2	2	1	2	2	2	0	1	0	0	0	0	1	0	0	0	0	0	0	0	0	0	0	0
37019629	C	T	17	0	17	10	0	10	0	0	0	0	0	0	0	0	0	0	0	0	0	0	0	0	0	0	0	0	0	1	1	0	1	0	0	1	1	1	1	0	0	0
37019646	C	T	17	0	17	13	0	13	0	0	0	0	0	0	0	0	0	0	0	0	0	0	0	0	0	1	1	1	0	0	0	1	0	0	0	0	0	0	0	0	0	0
37019766	A	G	11	0	11	7	1	8	2	2	1	1	2	0	2	2	0	2	2	2	1	2	2	2	0	2	.	0	0	1	2	1	0	0	0	1	1	1	1	0	0	1
37019802	C	T	8	0	8	17	0	17	2	1	1	1	2	0	1	2	0	1	2	2	1	2	2	2	0	0	0	0	0	0	0	0	0	0	0	0	0	0	0	0	0	0
37019803	A	G	11	0	11	13	0	13	2	2	1	1	2	0	2	2	0	2	2	2	1	2	2	2	0	2	0	1	0	0	1	1	0	0	0	0	0	0	0	0	0	0
37019869	T	A	11	0	11	12	0	12	2	2	1	1	2	0	2	2	0	2	2	2	1	2	2	2	0	2	1	1	0	0	1	1	0	0	0	0	0	0	0	0	0	0
37019889	T	C	11	0	11	12	0	12	2	2	1	1	2	0	2	2	0	2	2	2	1	2	2	2	0	2	1	1	0	0	1	1	0	0	0	0	0	0	0	0	0	0
37019906	A	T	10	0	10	15	0	15	2	1	1	1	2	0	2	2	0	2	2	2	1	2	2	2	0	1	0	0	0	0	1	0	0	0	0	0	0	0	0	0	0	0
37019922	C	T	10	0	10	15	0	15	2	1	1	1	2	0	2	2	0	2	2	2	1	2	2	2	0	1	0	0	0	0	1	0	0	0	0	0	0	0	0	0	0	0
37019925	C	T	11	0	11	12	0	12	2	2	1	1	2	0	2	2	0	2	2	2	1	2	2	2	0	2	1	1	0	0	1	1	0	0	0	0	0	0	0	0	0	0
37019980	A	G	11	0	11	12	0	12	2	2	1	1	2	0	2	2	0	2	2	2	1	2	2	2	0	2	1	1	0	0	1	1	0	0	0	0	0	0	0	0	0	0
37019985	G	GA	11	0	11	12	0	12	2	2	1	1	2	0	2	2	0	2	2	2	1	2	2	2	0	2	1	1	0	0	1	1	0	0	0	0	0	0	0	0	0	0
37020086	G	C	17	0	17	10	0	10	0	0	0	0	0	0	0	0	0	0	0	0	0	0	0	0	0	0	0	0	0	1	1	0	0	0	0	1	2	1	1	0	0	1
37020100	T	C	11	0	11	12	0	12	2	2	1	1	2	0	2	2	0	2	2	2	1	2	2	2	0	2	2	1	0	0	1	1	0	0	0	0	0	0	0	0	0	0
37020149	TA	T	16	0	16	13	0	13	0	1	0	0	0	0	0	0	0	0	0	0	0	0	0	0	0	1	1	1	0	0	0	1	0	0	0	0	0	0	0	0	0	0
37020204	C	A	16	0	16	13	0	13	0	1	0	0	0	0	0	0	0	0	0	0	0	0	0	0	0	1	1	1	0	0	0	1	0	0	0	0	0	0	0	0	0	0
37020244	G	T	11	0	11	12	0	12	2	2	1	1	2	0	2	2	0	2	2	2	1	2	2	2	0	2	1	1	0	0	1	1	0	0	0	0	0	0	0	0	0	0
37020255	A	G	11	0	11	12	0	12	2	2	1	1	2	0	2	2	0	2	2	2	1	2	2	2	0	2	1	1	0	0	1	1	0	0	0	0	0	0	0	0	0	0
37020338	CTGTATGTA	C	10	1	11	10	0	10	2	2	1	1	2	0	2	.	0	2	2	2	1	2	2	2	0	2	1	1	0	1	2	1	1	0	0	1	1	1	1	0	0	1
37020366	G	A	10	1	11	10	0	10	2	2	1	1	2	0	2	.	0	2	2	2	1	2	2	2	0	2	1	1	0	1	2	1	1	0	0	1	1	1	1	0	0	1
37020384	C	T	10	1	11	10	0	10	2	2	1	1	2	0	2	.	0	2	2	2	1	2	2	2	0	2	1	1	0	1	2	1	1	0	0	1	1	1	1	0	0	1
37020390	T	A	10	1	11	9	0	9	2	2	1	1	2	0	2	.	0	2	2	2	1	2	2	2	0	2	1	1	0	1	2	1	1	0	0	1	0	1	1	0	0	1
37020456	A	G	11	0	11	10	0	10	2	2	1	1	2	0	2	2	0	2	2	2	1	2	2	2	0	2	1	1	0	1	2	1	1	0	0	1	1	1	1	0	0	1
37020466	C	CAT	11	0	11	12	0	12	2	2	1	1	2	0	2	2	0	2	2	2	1	2	2	2	0	2	1	1	0	0	2	1	0	0	0	0	0	0	0	0	0	0
37020478	T	A	17	0	17	16	0	16	0	0	0	0	0	0	0	0	0	0	0	0	0	0	0	0	0	0	0	0	0	1	0	0	0	0	0	0	0	0	0	0	0	0
37020492	T	TAC	13	0	13	7	0	7	2	2	1	2	2	1	2	2	1	2	2	2	2	2	2	2	1	2	1	0	0	0	2	1	1	0	0	1	1	1	1	0	0	1
37020574	A	T	10	0	10	15	0	15	2	0	1	1	2	0	2	2	0	2	2	2	1	2	2	2	0	1	0	0	0	0	2	0	0	0	0	0	0	0	0	0	0	0
37020591	G	A	11	0	11	7	0	7	2	2	1	1	2	0	2	2	0	2	2	2	1	2	2	2	0	2	1	0	0	1	2	1	0	0	0	1	2	1	1	0	0	1
37020608	G	T	11	0	11	7	0	7	2	2	1	1	2	0	2	2	0	2	2	2	1	2	2	2	0	2	1	0	0	1	2	1	0	0	0	1	1	1	1	0	0	1
37020828	T	C	11	0	11	9	0	9	2	2	1	1	2	0	2	2	0	2	2	2	1	2	2	2	0	2	1	0	0	1	2	1	1	0	0	1	1	1	1	0	0	1
37020861	T	C	16	0	16	14	0	14	0	1	0	0	0	0	0	0	0	0	0	0	0	0	0	0	0	1	1	0	0	0	0	1	0	0	0	0	0	0	0	0	0	0
37020923	A	G	17	0	17	10	0	10	0	0	0	0	0	0	0	0	0	0	0	0	0	0	0	0	0	0	0	0	0	1	1	0	1	0	0	0	1	1	1	0	0	1
37020924	A	G	17	0	17	10	0	10	0	0	0	0	0	0	0	0	0	0	0	0	0	0	0	0	0	0	0	0	0	1	1	0	1	0	0	0	1	1	1	0	0	1
37020943	T	A	16	0	16	13	0	13	0	1	0	0	0	0	0	0	0	0	0	0	0	0	0	0	0	1	1	1	0	0	0	1	0	0	0	0	0	0	0	0	0	0
37020945	T	G	13	0	13	17	0	17	0	0	0	1	0	1	0	0	1	0	0	0	1	0	0	0	0	0	0	0	0	0	0	0	0	0	0	0	0	0	0	0	0	0
37020966	C	G	16	0	16	14	0	14	0	1	0	0	0	0	0	0	0	0	0	0	0	0	0	0	0	1	0	1	0	0	0	1	0	0	0	0	0	0	0	0	0	0
37020969	G	T	10	0	10	10	0	10	2	1	1	1	2	0	2	2	0	2	2	2	1	2	2	2	0	1	0	0	0	1	2	0	0	0	0	0	1	1	1	0	0	1
37020977	G	GTTT	15	1	16	15	0	15	0	1	0	0	.	0	0	0	0	0	0	0	0	0	0	0	0	0	0	1	0	0	0	1	0	0	0	0	0	0	0	0	0	0
37021123	T	C	11	0	11	10	0	10	2	2	1	1	2	0	2	2	0	2	2	2	1	2	2	2	0	2	1	1	0	1	2	1	1	0	0	1	1	1	1	0	0	1
37021154	C	T	11	0	11	8	0	8	2	2	1	1	2	0	2	2	0	2	2	2	1	2	2	2	0	2	1	1	0	1	2	1	0	0	0	1	0	1	1	0	0	1
37021233	A	G	16	0	16	13	0	13	0	1	0	0	0	0	0	0	0	0	0	0	0	0	0	0	0	1	1	1	0	0	0	1	0	0	0	0	0	0	0	0	0	0
37021371	T	C	11	0	11	10	0	10	2	2	1	1	2	0	2	2	0	2	2	2	1	2	2	2	0	2	1	1	0	1	2	1	1	0	0	1	1	1	1	0	0	1
37021373	G	A	11	0	11	10	0	10	2	2	1	1	2	0	2	2	0	2	2	2	1	2	2	2	0	2	1	1	0	1	2	1	1	0	0	1	1	1	1	0	0	1
37021389	T	G	10	0	10	8	0	8	2	1	1	1	2	0	2	2	0	2	2	2	1	2	2	2	0	1	0	0	0	1	2	0	1	0	0	1	1	1	1	0	0	1
37021399	T	C	11	0	11	10	0	10	2	2	1	1	2	0	2	2	0	2	2	2	1	2	2	2	0	2	1	1	0	1	2	1	1	0	0	1	1	1	1	0	0	1
37021403	C	T	10	0	10	8	0	8	2	1	1	1	2	0	2	2	0	2	2	2	1	2	2	2	0	1	0	0	0	1	2	0	1	0	0	1	1	1	1	0	0	1
37021405	T	C	15	0	15	16	0	16	0	0	0	0	0	0	1	0	0	1	0	0	0	0	0	0	0	0	0	0	0	0	1	0	0	0	0	0	0	0	0	0	0	0
37021413	C	T	11	0	11	10	0	10	2	2	1	1	2	0	2	2	0	2	2	2	1	2	2	2	0	2	1	1	0	1	2	1	1	0	0	1	1	1	1	0	0	1
37021415	T	C	10	0	10	15	0	15	2	1	1	1	2	0	2	2	0	2	2	2	1	2	2	2	0	1	0	0	0	0	1	0	0	0	0	0	0	0	0	0	0	0
37021431	A	G	11	0	11	10	0	10	2	2	1	1	2	0	2	2	0	2	2	2	0	2	2	2	0	2	1	1	0	1	2	1	1	0	0	1	1	1	1	0	0	1
37021520	G	A	11	0	11	7	0	7	2	2	1	1	2	0	2	2	0	2	2	2	1	2	2	2	0	2	1	1	0	1	2	1	1	0	0	1	2	1	0	0	0	0
37021566	G	GT	11	0	11	9	0	9	2	2	1	1	2	0	2	2	0	2	2	2	1	2	2	2	0	2	1	1	0	1	2	1	1	0	0	1	1	1	1	0	0	0
37021601	A	G	11	0	11	9	0	9	2	2	1	1	2	0	2	2	0	2	2	2	1	2	2	2	0	2	1	1	0	1	2	1	1	0	0	1	1	1	1	0	0	0
37021604	C	A	11	0	11	9	0	9	2	2	1	1	2	0	2	2	0	2	2	2	1	2	2	2	0	2	1	1	0	1	2	1	1	0	0	1	1	1	1	0	0	0
37021713	T	C	16	0	16	13	0	13	0	1	0	0	0	0	0	0	0	0	0	0	0	0	0	0	0	1	1	1	0	0	0	1	0	0	0	0	0	0	0	0	0	0
37021714	A	G	10	0	10	7	0	7	2	1	1	1	2	0	2	2	0	2	2	2	1	2	2	2	0	1	0	0	0	1	2	0	1	0	0	1	1	1	1	0	0	0
37021801	C	T	10	0	10	10	0	10	2	1	0	0	2	0	2	2	0	2	2	2	1	2	2	2	0	1	0	0	0	1	2	0	0	0	0	1	1	1	1	0	0	0
37021856	C	T	17	0	17	13	0	13	0	0	0	0	0	0	0	0	0	0	0	0	0	0	0	0	0	0	0	0	0	1	0	0	1	0	0	0	2	1	0	0	0	0
37021893	T	TTTTC	11	0	11	8	1	9	2	2	1	0	2	0	2	2	0	2	2	2	1	2	2	2	0	2	1	0	0	1	.	1	1	0	0	0	1	1	1	0	0	0
37021953	T	C	16	0	16	14	0	14	0	1	0	0	0	0	0	0	0	0	0	0	0	0	0	0	0	1	1	1	0	0	0	0	0	0	0	0	0	0	0	0	0	0
37021968	A	C	10	0	10	7	0	7	2	1	1	1	2	0	2	2	0	2	2	2	1	2	2	2	0	1	0	0	0	0	2	0	1	0	0	1	1	1	1	0	0	1
37022021	G	A	11	0	11	9	0	9	2	2	1	1	2	0	2	2	0	2	2	2	1	2	2	2	0	2	1	1	0	0	2	1	1	0	0	1	1	1	1	0	0	1
37022037	G	A	10	0	10	7	0	7	2	1	1	1	2	0	2	2	0	2	2	2	1	2	2	2	0	1	0	0	0	0	2	0	1	0	0	1	1	1	1	0	0	1
37022082	A	G	10	1	11	7	0	7	2	2	1	0	2	0	2	.	0	2	2	2	1	2	2	2	0	2	0	1	0	1	2	1	0	0	0	1	1	1	1	0	0	0
37022181	G	A	9	0	9	8	0	8	2	1	1	1	2	0	2	2	0	2	2	1	1	2	2	2	0	1	0	0	0	1	2	0	1	0	0	1	1	1	1	0	0	1
37022199	A	G	10	0	10	9	0	9	2	2	1	1	2	0	2	2	0	2	2	1	1	2	2	2	0	2	1	1	0	1	2	2	1	0	0	1	1	1	1	0	0	1
37022238	G	A	10	0	10	9	0	9	2	2	1	1	2	0	2	2	0	2	2	1	1	2	2	2	0	2	1	1	0	1	2	2	1	0	0	1	1	1	1	0	0	1
37022241	C	T	16	0	16	13	0	13	0	1	0	0	0	0	0	0	0	0	0	0	0	0	0	0	0	1	1	1	0	0	0	2	0	0	0	0	0	0	0	0	0	0
37022263	CTGTA	C	10	0	10	9	0	9	2	2	1	1	2	0	2	2	0	2	2	0	1	2	2	2	0	2	1	1	0	1	2	1	1	0	0	1	1	1	0	0	0	1
37022294	C	CCTT	10	0	10	9	0	9	2	2	1	1	2	0	2	2	0	2	2	0	1	2	2	2	0	2	1	2	0	1	2	1	1	0	0	1	1	1	1	0	0	1
37022403	G	A	10	1	11	10	0	10	2	2	1	1	.	0	2	2	0	2	2	2	0	2	2	2	0	2	1	1	0	1	2	1	1	0	0	1	1	1	1	0	0	1
37022425	TTA	T	16	0	16	16	0	16	0	0	0	0	0	0	0	0	0	1	0	0	0	0	0	0	0	0	0	0	0	0	1	0	0	0	0	0	0	0	0	0	0	0
37022450	T	G	17	0	17	9	0	9	0	0	0	0	0	0	0	0	0	0	0	0	0	0	0	0	0	0	0	0	0	1	1	0	1	0	0	1	1	1	1	0	0	1
37022452	T	C	16	0	16	15	0	15	0	1	0	0	0	0	0	0	0	0	0	0	0	0	0	0	0	0	1	0	0	0	0	1	0	0	0	0	0	0	0	0	0	0
37022598	C	T	10	0	10	10	0	10	2	2	1	1	2	0	2	2	0	2	2	1	1	2	2	2	0	2	1	1	0	1	2	1	1	0	0	1	1	1	1	0	0	1
37022599	T	TTTAAA	10	0	10	10	0	10	2	2	1	1	2	0	2	2	0	2	2	1	1	2	2	2	0	2	1	1	0	1	2	1	1	0	0	1	1	1	1	0	0	1
37022639	T	C	9	0	9	8	0	8	2	1	1	1	2	0	2	2	0	2	2	1	1	2	2	2	0	1	0	0	0	1	2	0	1	0	0	1	1	1	1	0	0	1
37022713	C	T	12	1	13	17	0	17	0	0	0	1	.	0	0	0	1	0	0	0	1	0	0	0	1	0	0	0	0	0	0	0	0	0	0	0	0	0	0	0	0	0
37022726	G	T	16	0	16	13	0	13	0	1	0	0	0	0	0	0	0	0	0	0	0	0	0	0	0	1	1	1	0	0	0	1	0	0	0	0	0	0	0	0	0	0
37022756	C	T	16	0	16	14	0	14	0	1	0	0	0	0	0	0	0	0	0	0	0	0	0	0	0	1	1	1	0	0	0	0	0	0	0	0	0	0	0	0	0	0
37022760	A	G	10	0	10	9	0	9	2	1	1	1	2	0	2	2	0	2	2	2	1	2	2	2	0	1	0	0	0	1	2	0	1	0	0	1	2	1	1	0	0	0
37022797	T	G	16	0	16	14	0	14	0	1	0	0	0	0	0	0	0	0	0	0	0	0	0	0	0	1	1	1	0	0	0	0	0	0	0	0	0	0	0	0	0	0
37022806	A	G	15	0	15	16	0	16	0	0	0	0	0	0	1	0	0	1	0	0	0	0	0	0	0	0	0	0	0	0	1	0	0	0	0	0	0	0	0	0	0	0
37022868	C	T	10	1	11	7	0	7	2	2	1	0	2	0	2	.	0	2	2	2	1	2	2	2	0	2	1	1	0	1	2	2	1	0	0	1	2	1	2	0	0	1
37022871	C	G	16	0	16	13	0	13	0	1	0	0	0	0	0	0	0	0	0	0	0	0	0	0	0	2	1	1	0	0	0	2	0	0	0	0	0	0	0	0	0	0
37022912	C	T	10	0	10	11	0	11	2	1	1	1	2	0	2	2	0	2	2	2	1	2	2	2	0	0	0	0	0	1	2	0	0	0	0	1	1	1	1	0	0	0
37022918	G	A	16	0	16	13	0	13	0	1	0	0	0	0	0	0	0	0	0	0	0	0	0	0	0	2	1	1	0	0	0	2	0	0	0	0	0	0	0	0	0	0
37022935	G	A	11	0	11	8	0	8	2	2	1	1	2	0	2	2	0	2	2	2	1	2	2	2	0	2	1	1	0	1	2	2	0	0	0	1	1	1	0	0	0	0
37022962	C	T	11	0	11	9	0	9	2	2	1	1	2	0	2	2	0	2	2	2	1	2	2	2	0	2	1	1	0	1	2	1	0	0	0	1	1	1	1	0	0	1
37022970	C	T	11	0	11	9	0	9	2	2	1	1	2	0	2	2	0	2	2	2	1	2	2	2	0	2	1	1	0	1	2	1	0	0	0	1	1	1	1	0	0	1
37023018	T	C	16	0	16	13	0	13	0	1	0	0	0	0	0	0	0	0	0	0	0	0	0	0	0	1	1	1	0	0	0	1	0	0	0	0	0	0	0	0	0	0
37023036	T	A	16	0	16	15	0	15	0	1	0	0	0	0	0	0	0	0	0	0	0	0	0	0	0	1	1	0	0	0	0	0	0	0	0	0	0	0	0	0	0	0
37023038	CA	C	8	0	8	16	0	16	2	0	1	1	2	0	1	2	0	1	2	2	1	2	2	2	0	1	0	0	0	0	0	0	0	0	0	0	0	0	0	0	0	0
37023053	G	A	10	0	10	7	0	7	2	1	1	1	2	0	2	2	0	2	2	2	1	2	2	2	0	1	0	0	0	1	2	0	0	0	0	1	1	1	1	0	0	1
37023062	GTGT	G	15	0	15	16	0	16	0	0	0	0	0	0	1	0	0	1	0	0	0	0	0	0	0	0	0	0	0	0	1	0	0	0	0	0	0	0	0	0	0	0
37023074	T	A	17	0	17	11	0	11	0	0	0	0	0	0	0	0	0	0	0	0	0	0	0	0	0	0	0	0	0	1	1	0	0	0	0	1	1	0	1	0	0	1
37023127	G	A	11	0	11	6	1	7	2	2	1	1	2	0	2	2	0	2	2	2	1	2	2	2	0	2	1	0	0	1	2	.	1	0	0	1	1	1	1	0	0	1
37023135	A	G	10	0	10	8	0	8	2	0	1	1	2	0	2	2	0	2	2	2	1	2	2	2	0	1	0	0	0	1	2	0	1	0	0	1	1	1	1	0	0	1
37023228	G	A	11	0	11	7	1	8	2	2	0	1	2	0	2	2	0	2	2	2	1	2	2	2	0	2	1	0	0	1	2	.	0	0	0	2	1	1	2	0	0	1
37023266	A	G	12	1	13	7	1	8	2	2	.	1	2	0	2	2	0	2	2	2	2	2	2	2	0	2	1	0	0	2	2	.	0	0	0	1	1	1	2	0	0	1
37023272	T	G	16	0	16	14	1	15	0	1	0	0	0	0	0	0	0	0	0	0	0	0	0	0	0	1	1	0	0	0	0	.	0	0	0	0	0	0	0	0	0	0
37023311	T	TC	11	0	11	7	0	7	2	2	0	1	2	0	2	2	0	2	2	2	1	2	2	2	0	2	1	1	0	1	2	1	0	0	0	0	1	1	2	0	0	1
37023357	C	A	11	0	11	10	0	10	2	2	1	1	2	0	2	2	0	2	2	2	1	2	2	2	0	2	1	1	0	1	2	1	1	0	0	1	1	1	1	0	0	1
37023489	G	A	16	0	16	14	0	14	0	1	0	0	0	0	0	0	0	0	0	0	0	0	0	0	0	1	1	0	0	0	0	1	0	0	0	0	0	0	0	0	0	0
37023541	C	T	11	0	11	8	0	8	2	2	1	1	2	0	2	2	0	2	2	2	1	2	2	2	0	2	1	1	0	0	2	1	1	0	0	1	1	1	2	0	0	1
37023551	A	G	10	0	10	7	0	7	2	1	1	1	2	0	2	2	0	2	2	2	1	2	2	2	0	1	0	0	0	1	2	0	1	0	0	1	1	1	2	0	0	1
37023582	A	G	11	0	11	9	0	9	2	2	0	1	2	0	2	2	0	2	2	2	1	2	2	2	0	2	1	1	0	1	2	1	1	0	0	1	1	1	2	0	0	1
37023586	A	G	17	0	17	9	0	9	0	0	0	0	0	0	0	0	0	0	0	0	0	0	0	0	0	0	0	0	0	1	1	0	1	0	0	1	1	1	2	0	0	1
37023630	T	A	8	0	8	16	0	16	2	1	1	1	2	0	1	2	0	1	2	2	1	2	2	2	0	1	0	0	0	0	0	0	0	0	0	0	0	0	0	0	0	0
37023645	G	A	10	0	10	8	0	8	2	0	1	1	2	0	2	2	0	2	2	2	1	2	2	2	0	1	0	0	0	1	2	0	1	0	0	1	1	1	1	0	0	1
37023678	A	G	9	0	9	16	0	16	2	0	2	1	2	0	1	2	0	1	2	2	1	2	2	2	0	1	0	0	0	0	0	0	0	0	0	0	0	0	0	0	0	0
37023706	G	A	15	0	15	16	0	16	0	0	0	0	0	0	1	0	0	1	0	0	0	0	0	0	0	0	0	0	0	0	1	0	0	0	0	0	0	0	0	0	0	0
37023730	A	AT	9	1	10	8	0	8	2	0	1	1	2	0	2	2	0	2	2	.	1	2	2	2	0	1	0	0	0	1	2	0	1	0	0	1	1	1	1	0	0	1
37023775	G	A	11	0	11	10	0	10	2	2	1	1	2	0	2	2	0	2	2	2	1	2	2	2	0	2	1	1	0	1	2	1	1	0	0	1	1	1	1	0	0	1
37023920	G	A	10	0	10	15	0	15	2	1	1	1	2	0	2	2	0	2	2	2	1	2	2	2	0	1	0	0	0	0	1	0	0	0	0	0	0	0	0	0	0	0
37023939	C	T	11	0	11	10	0	10	2	2	1	1	2	0	2	2	0	2	2	2	1	2	2	2	0	2	1	1	0	1	2	1	1	0	0	1	1	1	1	0	0	1
37023971	T	G	16	0	16	13	0	13	0	1	0	0	0	0	0	0	0	0	0	0	0	0	0	0	0	1	1	1	0	0	0	1	0	0	0	0	0	0	0	0	0	0
37024111	A	G	17	0	17	10	0	10	0	0	0	0	0	0	0	0	0	0	0	0	0	0	0	0	0	0	0	0	0	1	0	0	1	0	0	1	1	1	1	0	0	1
37024195	T	C	16	0	16	14	0	14	0	1	0	0	0	0	0	0	0	0	0	0	0	0	0	0	0	1	1	0	0	0	0	1	0	0	0	0	0	0	0	0	0	0
37024258	T	C	11	0	11	10	0	10	2	2	1	1	2	0	2	2	0	2	2	2	1	2	2	2	0	2	1	1	0	1	2	1	1	0	0	1	1	1	1	0	0	1
37024269	G	A	8	0	8	16	0	16	2	1	1	1	2	0	1	2	0	1	2	2	1	2	2	2	0	1	0	0	0	0	0	0	0	0	0	0	0	0	0	0	0	0
37024277	G	A	11	0	11	8	0	8	2	2	1	1	2	0	2	2	0	2	2	2	1	2	2	2	0	2	1	1	0	1	2	1	1	0	0	1	2	2	1	0	0	1
37024376	T	C	8	0	8	16	0	16	2	1	1	1	2	0	0	2	0	1	2	2	1	2	2	2	0	1	0	0	0	0	0	0	0	0	0	0	0	0	0	0	0	0
37024379	G	A	16	0	16	13	0	13	0	1	0	0	0	0	0	0	0	0	0	0	0	0	0	0	0	1	1	1	0	0	0	1	0	0	0	0	0	0	0	0	0	0
37024445	C	T	11	0	11	10	0	10	2	2	1	1	2	0	2	2	0	2	2	2	1	2	2	2	0	2	1	1	0	1	2	1	1	0	0	1	1	1	1	0	0	1
37024642	T	G	10	0	10	8	0	8	2	1	1	0	2	0	2	2	0	2	2	2	1	2	2	2	0	1	0	0	0	1	2	0	1	0	0	1	1	1	1	0	0	1
37024684	G	A	16	0	16	14	0	14	0	1	0	0	0	0	0	0	0	0	0	0	0	0	0	0	0	1	1	1	0	0	0	0	0	0	0	0	0	0	0	0	0	0
37024772	TC	T	16	0	16	13	0	13	0	1	0	0	0	0	0	0	0	0	0	0	0	0	0	0	0	1	1	1	0	0	0	1	0	0	0	0	0	0	0	0	0	0
37024807	TTA	T	16	0	16	13	0	13	0	1	0	0	0	0	0	0	0	0	0	0	0	0	0	0	0	1	1	1	0	0	0	1	0	0	0	0	0	0	0	0	0	0
37024880	G	A	16	0	16	14	0	14	0	1	0	0	0	0	0	0	0	0	0	0	0	0	0	0	0	1	1	0	0	0	0	1	0	0	0	0	0	0	0	0	0	0
37025031	G	C	11	0	11	8	1	9	2	2	1	0	2	0	2	2	0	2	2	2	1	2	2	2	0	2	1	1	0	1	2	1	.	0	0	1	1	1	0	0	0	1
37025043	T	G	16	0	16	12	1	13	0	1	0	0	0	0	0	0	0	0	0	0	0	0	0	0	0	1	1	1	0	0	0	1	.	0	0	0	0	0	0	0	0	0
37025130	C	A	8	0	8	16	0	16	2	1	1	1	2	0	1	2	0	1	2	2	1	2	2	2	0	1	0	0	0	0	0	0	0	0	0	0	0	0	0	0	0	0
37025211	T	A	10	0	10	10	0	10	2	2	1	1	2	0	2	2	0	1	2	2	1	2	2	2	0	2	1	1	0	1	2	1	1	0	0	1	1	1	1	0	0	1
37025228	C	T	9	0	9	16	0	16	2	2	1	1	2	0	1	2	0	1	2	2	1	2	2	2	0	1	0	0	0	0	0	0	0	0	0	0	0	0	0	0	0	0
37025256	T	C	11	0	11	10	0	10	2	2	1	0	2	0	2	2	0	2	2	2	1	2	2	2	0	2	1	1	0	1	2	1	1	0	0	1	1	1	1	0	0	1
37025287	A	G	15	0	15	16	0	16	0	0	0	0	0	0	1	0	0	1	0	0	0	0	0	0	0	0	0	0	0	0	1	0	0	0	0	0	0	0	0	0	0	0
37025293	A	G	11	0	11	8	0	8	2	2	1	1	2	0	2	2	0	2	2	2	1	2	2	2	0	2	0	0	0	1	2	0	1	0	0	1	1	1	1	0	0	1
37025378	G	GTT	10	0	10	15	0	15	2	1	1	1	2	0	2	2	0	2	2	2	1	2	2	2	0	1	0	0	0	0	1	0	0	0	0	0	0	0	0	0	0	0
37025388	T	TG	17	0	17	11	0	11	0	0	0	0	0	0	0	0	0	0	0	0	0	0	0	0	0	0	0	0	0	1	1	0	0	0	0	1	1	1	1	0	0	0
37025403	A	C	16	0	16	14	0	14	0	1	0	0	0	0	0	0	0	0	0	0	0	0	0	0	0	1	0	1	0	0	0	1	0	0	0	0	0	0	0	0	0	0
37025423	GT	G	11	0	11	7	0	7	2	2	1	1	2	0	2	2	0	2	2	2	1	2	2	2	0	2	0	1	0	1	2	1	0	0	0	1	1	1	1	0	0	0
37025438	C	T	11	0	11	8	0	8	2	2	1	1	2	0	2	2	0	2	2	2	1	2	2	2	0	2	0	2	0	1	2	1	0	0	0	1	1	1	1	0	0	0
37025503	C	T	11	0	11	10	0	10	2	2	1	1	2	0	2	2	0	2	2	2	0	2	2	2	0	2	1	1	0	1	2	1	1	0	0	1	1	1	1	0	0	1
37025519	G	A	16	0	16	13	0	13	0	1	0	0	0	0	0	0	0	0	0	0	0	0	0	0	0	1	1	1	0	0	0	1	0	0	0	0	0	0	0	0	0	0
37025558	T	A	10	0	10	8	0	8	2	1	1	1	2	0	2	2	0	2	2	2	0	2	2	2	0	1	0	0	0	1	2	0	1	0	0	1	1	1	1	0	0	1
37025590	T	C	10	0	10	8	0	8	2	1	1	1	2	0	2	2	0	2	2	2	1	2	2	2	0	1	0	0	0	1	2	0	1	0	0	1	1	1	1	0	0	1
37025612	A	G	11	0	11	10	0	10	2	2	1	1	2	0	2	2	0	2	2	2	1	2	2	2	0	2	1	1	0	1	2	1	1	0	0	1	1	1	1	0	0	1
37025613	T	C	17	0	17	16	0	16	0	0	0	0	0	0	0	0	0	0	0	0	0	0	0	0	0	0	0	0	0	0	0	0	0	0	0	0	0	0	0	0	0	1
37025627	TG	T	17	0	17	13	0	13	0	0	0	0	0	0	0	0	0	0	0	0	0	0	0	0	0	1	1	1	0	0	0	1	0	0	0	0	0	0	0	0	0	0
37025745	A	T	11	0	11	9	1	10	2	2	1	1	2	0	2	2	0	2	2	2	1	2	2	2	0	2	1	1	0	1	2	1	1	0	0	1	1	.	1	0	0	1
37025748	C	A	11	0	11	9	1	10	2	2	1	1	2	0	2	2	0	2	2	2	1	2	2	2	0	2	1	1	0	1	2	1	1	0	0	1	1	.	1	0	0	1
37025779	T	C	11	0	11	10	1	11	2	2	1	1	2	0	2	2	0	2	2	2	1	2	2	2	0	1	1	1	0	1	2	1	1	0	0	1	1	.	1	0	0	1
37025803	G	C	8	0	8	16	0	16	2	1	1	0	2	0	1	2	0	1	2	2	1	2	2	2	0	1	0	0	0	0	0	0	0	0	0	0	0	0	0	0	0	0
37025840	T	C	10	0	10	7	1	8	2	1	1	1	2	0	2	2	0	2	2	2	1	2	2	2	0	1	0	0	0	1	2	0	1	0	0	1	1	.	1	0	0	1
37025923	A	G	11	0	11	8	1	9	2	2	0	1	2	0	2	2	0	2	2	2	1	2	2	2	0	2	1	1	0	1	2	1	0	0	0	1	1	1	1	0	0	.
37025927	G	A	11	0	11	8	1	9	2	2	0	1	2	0	2	2	0	2	2	2	1	2	2	2	0	2	1	1	0	1	2	1	0	0	0	1	1	1	1	0	0	.
37025982	C	T	10	1	11	9	2	11	2	2	1	1	2	0	2	2	0	2	2	2	1	.	2	2	0	2	1	0	0	1	.	1	0	0	0	1	.	0	1	0	0	0
37026018	T	TTTG	9	2	11	10	0	10	2	2	0	0	2	0	2	2	0	2	2	2	1	.	.	2	0	2	0	0	0	1	2	1	1	0	0	0	0	1	1	0	0	0
37026032	A	T	9	2	11	9	1	10	2	2	0	0	2	0	2	2	0	2	2	2	1	.	.	2	0	2	0	0	0	1	2	1	1	0	0	0	.	1	1	0	0	0
37026050	C	T	9	2	11	9	0	9	2	2	0	0	2	0	2	2	0	2	2	2	1	.	.	2	0	2	1	0	0	1	2	1	1	0	0	0	0	1	1	0	0	0
37026346	T	C	11	0	11	10	0	10	2	2	1	0	2	0	2	2	0	2	2	2	1	2	2	2	0	2	1	1	0	1	2	1	1	0	0	1	1	1	1	0	0	1
37026420	CAGTT	C	8	0	8	16	0	16	2	0	1	0	2	0	1	2	0	1	2	2	1	2	2	2	0	1	0	0	0	0	0	0	0	0	0	0	0	0	0	0	0	0
37026436	A	G	11	0	11	8	1	9	2	2	1	0	2	0	2	2	0	2	2	2	1	2	2	2	0	2	1	1	0	1	2	1	1	0	0	1	0	1	.	0	0	1
37026458	G	C	11	0	11	8	0	8	2	2	1	0	2	0	2	2	0	2	2	2	1	2	2	2	0	2	1	1	0	1	2	1	1	0	0	1	0	1	0	0	0	1
37026521	G	A	11	0	11	8	0	8	2	2	0	0	2	0	2	2	0	2	2	2	0	2	2	2	0	2	1	0	0	1	2	1	1	0	0	0	1	1	0	0	0	1
37026527	CTG	C	16	0	16	14	0	14	0	1	0	0	0	0	0	0	0	0	0	0	0	0	0	0	0	2	1	0	0	0	0	1	0	0	0	0	0	0	0	0	0	0
37026546	G	A	16	0	16	14	0	14	0	1	0	0	0	0	0	0	0	0	0	0	0	0	0	0	0	2	1	0	0	0	0	1	0	0	0	0	0	0	0	0	0	0
37026551	G	A	11	1	12	8	0	8	2	2	0	.	2	0	2	2	0	2	2	2	0	2	2	2	0	2	1	0	0	1	2	1	0	0	0	0	1	1	1	0	0	1
37026562	G	T	11	1	12	8	0	8	2	2	0	.	2	0	2	2	0	2	2	2	0	2	2	2	0	2	1	0	0	1	2	1	0	0	0	0	1	1	1	0	0	1
37026595	A	AGTT	11	0	11	8	0	8	2	2	1	1	2	0	2	2	0	2	2	2	1	2	2	2	0	2	1	0	0	1	2	2	0	0	0	1	0	1	2	0	0	1
37026608	G	A	11	0	11	7	0	7	2	2	1	1	2	0	2	2	0	2	2	2	1	2	2	2	0	2	1	0	0	1	2	1	0	0	0	1	1	1	2	0	0	1
37026618	G	T	11	0	11	8	0	8	2	2	1	1	2	0	2	2	0	2	2	2	1	2	2	2	0	2	1	0	0	1	2	1	0	0	0	1	0	1	2	0	0	1
37026624	C	CAGAAAT	11	0	11	8	0	8	2	2	1	1	2	0	2	2	0	2	2	2	1	2	2	2	0	2	1	0	0	1	2	1	0	0	0	1	0	1	2	0	0	1
37026648	C	CAATT	17	0	17	14	0	14	0	0	0	0	0	0	0	0	0	0	0	0	0	0	0	0	0	0	0	0	0	0	0	0	2	0	1	0	0	1	0	0	0	0
37026681	C	T	11	0	11	9	0	9	2	2	1	1	2	0	2	2	0	2	2	2	1	2	2	2	0	2	1	1	0	1	2	1	1	0	0	1	1	1	2	0	0	1
37026737	GAAATT	G	12	0	12	8	0	8	2	2	2	1	2	0	2	2	0	2	2	2	1	2	2	2	0	2	1	1	0	1	2	1	1	0	0	0	1	1	2	0	0	1
37026761	T	A	11	0	11	10	0	10	2	1	2	1	2	0	2	2	0	2	2	2	1	2	2	2	0	1	0	0	0	1	2	0	1	0	0	0	1	1	2	0	0	0
37026787	TA	T	17	0	17	16	0	16	0	0	0	0	0	0	0	0	0	0	0	0	0	0	0	0	0	0	0	0	0	0	0	0	0	0	0	0	0	0	0	1	0	0
37026790	T	A	17	0	17	15	0	15	0	0	0	0	0	0	0	0	0	0	0	0	0	0	0	0	0	1	0	0	0	0	1	0	0	0	0	0	0	0	0	0	0	0
37026816	T	C	14	0	14	8	1	9	0	1	0	0	0	0	1	0	0	2	0	0	0	0	0	0	0	2	1	1	0	1	2	1	1	.	1	0	1	0	2	0	0	1
37026863	G	A	14	0	14	7	0	7	0	1	0	0	0	0	1	0	0	2	0	0	0	0	0	0	0	2	1	1	0	1	2	0	1	0	0	1	1	0	2	0	0	1
37026883	CAA	C	17	0	17	11	0	11	0	0	0	0	0	0	0	0	0	0	0	0	0	0	0	0	0	0	0	0	0	1	0	0	1	0	0	1	1	0	2	0	0	1
37026888	T	C	12	0	12	10	0	10	0	0	0	1	0	2	0	0	1	0	0	0	1	0	0	0	1	0	0	1	0	0	0	2	1	0	2	0	1	2	0	0	0	1
37026889	C	T	17	0	17	10	0	10	0	0	0	0	0	0	0	0	0	0	0	0	0	0	0	0	0	0	0	0	0	1	1	0	1	0	0	1	1	0	2	0	0	1
37026896	C	T	12	0	12	10	0	10	0	0	0	1	0	2	0	0	1	0	0	0	1	0	0	0	1	0	0	1	0	0	0	2	1	0	2	0	1	2	0	0	0	1
37026897	G	A	16	0	16	14	0	14	0	1	0	0	0	0	0	0	0	0	0	0	0	0	0	0	0	1	1	1	0	0	0	0	0	0	0	0	0	0	0	0	0	0
37026923	A	T	16	1	17	9	0	9	0	0	0	0	0	0	0	.	0	0	0	0	0	0	0	0	0	0	0	1	0	0	0	1	1	1	2	0	1	1	0	0	0	1
37026978	T	A	16	0	16	13	0	13	0	1	0	0	0	0	0	0	0	0	0	0	0	0	0	0	0	1	1	1	0	0	0	1	0	0	0	0	0	0	0	0	0	0
37027030	T	C	14	0	14	10	0	10	2	1	2	2	2	2	1	2	2	1	2	2	2	2	2	2	2	0	1	1	2	1	1	1	1	2	2	1	0	1	1	2	2	1
37027031	G	A	17	0	17	12	0	12	0	0	0	0	0	0	0	0	0	0	0	0	0	0	0	0	0	0	0	0	0	0	1	0	1	0	2	0	0	1	1	0	0	0
37027094	G	A	17	0	17	16	0	16	0	0	0	0	0	0	0	0	0	0	0	0	0	0	0	0	0	0	0	0	0	0	0	0	0	0	0	0	0	0	0	1	0	0
37027133	A	C	16	0	16	17	0	17	0	0	0	0	0	0	0	0	0	1	0	0	0	0	0	0	0	0	0	0	0	0	0	0	0	0	0	0	0	0	0	0	0	0
37027136	G	T	16	0	16	14	0	14	0	1	0	0	0	0	0	0	0	0	0	0	0	0	0	0	0	1	1	1	0	0	0	0	0	0	0	0	0	0	0	0	0	0
37027153	ATTG	A	10	0	10	12	1	13	0	0	1	1	0	2	0	0	2	1	0	0	1	0	0	0	2	0	0	0	0	1	0	0	1	2	0	0	0	1	.	0	0	0
37027182	G	GGAAAA	9	0	9	8	0	8	0	0	1	1	0	2	1	0	2	1	0	0	1	0	0	0	2	0	0	0	1	0	1	0	1	2	2	0	0	1	1	2	1	0
37027188	G	GA	16	0	16	7	0	7	0	1	0	0	0	0	0	0	0	0	0	0	0	0	0	0	0	1	1	1	0	2	1	0	1	0	0	0	2	0	1	0	0	1
37027288	TGG	T	17	0	17	9	0	9	0	0	0	0	0	0	0	0	0	0	0	0	0	0	0	0	0	1	1	0	0	2	1	1	1	0	1	0	1	0	1	0	0	1
37027297	A	G	17	0	17	14	0	14	0	0	0	0	0	0	0	0	0	0	0	0	0	0	0	0	0	0	0	0	1	0	0	0	0	0	0	0	0	0	0	1	1	0
37027301	A	C	10	0	10	10	0	10	0	0	0	0	0	1	1	0	0	2	1	2	0	0	1	0	1	1	1	0	1	0	1	0	0	0	2	0	0	0	0	1	1	0
37027327	G	T	17	0	17	13	0	13	0	0	0	0	0	0	0	0	0	0	0	0	0	0	0	0	0	1	1	1	0	0	0	1	0	0	0	0	0	0	0	0	0	0
37027342	C	A	17	0	17	13	0	13	0	0	0	0	0	0	0	0	0	0	0	0	0	0	0	0	0	1	1	1	0	0	0	1	0	0	0	0	0	0	0	0	0	0
37027353	G	A	12	0	12	7	0	7	0	0	0	1	0	2	0	0	2	0	0	0	1	0	0	0	2	1	2	2	1	2	0	2	1	0	1	2	2	0	1	1	0	2
37027367	C	T	17	0	17	9	0	9	0	0	0	0	0	0	0	0	0	0	0	0	0	0	0	0	0	1	1	1	0	1	0	1	1	0	0	0	1	0	1	0	0	1
37027388	CAGAA	C	17	0	17	10	0	10	0	0	0	0	0	0	0	0	0	0	0	0	0	0	0	0	0	1	1	1	0	1	0	1	1	0	0	0	1	0	1	1	0	1
37027394	G	A	13	0	13	11	0	11	2	2	2	1	2	2	2	2	0	2	2	2	1	2	2	2	0	1	1	1	1	1	2	1	1	1	2	2	1	2	1	0	0	1
37027429	T	G	10	0	10	12	1	13	2	2	2	1	2	1	1	2	1	1	2	2	1	2	2	2	0	1	1	1	1	1	1	1	1	0	0	.	1	1	1	0	0	1
37027437	T	C	12	0	12	9	0	9	2	2	2	1	2	1	2	2	1	2	2	2	1	2	2	2	0	1	1	1	1	1	1	1	0	1	2	0	0	0	0	0	0	1
37027539	G	C	16	0	16	7	0	7	0	0	0	0	0	0	1	0	0	0	0	0	0	0	0	0	0	0	1	0	2	0	0	0	1	1	1	1	0	1	1	1	2	0
37027542	T	C	16	0	16	16	0	16	0	0	0	0	0	0	1	0	0	0	0	0	0	0	0	0	0	0	0	0	0	0	0	0	0	1	0	0	0	0	0	0	0	0
37027647	C	CCAAA	10	0	10	10	0	10	0	0	0	1	0	1	1	0	2	1	0	0	1	0	0	0	1	0	1	0	1	2	1	0	2	1	1	1	1	2	2	1	1	1
37027648	C	CAAAT	16	0	16	13	0	13	0	1	0	0	0	0	0	0	0	0	0	0	0	0	0	0	0	1	1	1	0	0	0	1	0	0	0	0	0	0	0	0	0	0
37027783	G	A	14	0	14	10	0	10	0	1	0	0	0	0	1	0	0	1	0	0	0	0	0	0	0	1	2	1	1	2	1	1	2	0	1	1	1	2	2	0	1	1
37027816	A	G	9	0	9	9	0	9	0	1	0	2	0	1	1	0	1	1	0	0	1	0	0	0	1	1	2	1	2	2	1	1	2	0	1	1	1	2	2	1	2	1
37027937	G	GA	11	0	11	9	0	9	0	1	0	1	0	1	0	0	1	0	0	0	1	0	0	0	1	1	1	1	0	1	1	1	2	1	0	1	2	2	2	0	0	1
37028014	T	A	12	0	12	17	0	17	0	0	0	1	0	1	0	0	1	0	0	0	1	0	0	0	1	0	0	0	0	0	0	0	0	0	0	0	0	0	0	0	0	0
37028045	A	G	15	0	15	8	0	8	0	0	0	0	0	0	1	0	0	1	0	0	0	0	0	0	0	0	1	1	2	1	0	1	0	1	1	0	0	0	0	0	2	1
37028050	C	T	15	0	15	8	0	8	0	0	0	0	0	0	1	0	0	1	0	0	0	0	0	0	0	0	1	1	2	1	0	1	0	1	1	0	0	0	0	0	2	1
37028054	A	G	15	0	15	8	0	8	0	0	0	0	0	0	1	0	0	1	0	0	0	0	0	0	0	0	1	1	2	1	0	1	0	1	1	0	0	0	0	0	2	1
37028089	G	A	15	0	15	8	0	8	0	0	0	0	0	0	1	0	0	1	0	0	0	0	0	0	0	0	1	1	2	1	0	1	0	1	1	0	0	0	0	0	2	1
37028168	A	G	15	0	15	8	0	8	0	0	0	0	0	0	1	0	0	1	0	0	0	0	0	0	0	0	1	1	2	1	0	1	0	1	1	0	0	0	0	0	2	1
37028174	T	C	14	0	14	9	0	9	0	1	0	0	0	0	1	0	0	1	0	0	0	0	0	0	0	1	2	2	2	2	1	2	1	1	1	1	1	1	1	0	2	2
37028175	G	A	15	0	15	8	0	8	0	0	0	0	0	0	1	0	0	1	0	0	0	0	0	0	0	0	1	1	2	1	0	1	0	1	1	0	0	0	0	0	2	1
37028223	A	G	9	1	10	14	0	14	2	1	2	1	2	0	1	2	1	1	2	2	.	2	2	2	0	0	0	0	0	0	0	0	0	1	0	1	1	0	0	0	0	0
37028231	AAG	A	16	0	16	14	0	14	0	1	0	0	0	0	0	0	0	0	0	0	0	0	0	0	0	0	1	1	0	0	0	1	0	0	0	0	0	0	0	0	0	0
37028262	C	T	16	0	16	13	0	13	0	1	0	0	0	0	0	0	0	0	0	0	0	0	0	0	0	2	1	1	0	0	0	1	0	0	0	0	0	0	0	0	0	0
37028289	T	C	14	0	14	8	1	9	0	1	0	0	0	0	1	0	0	1	0	0	0	0	0	0	0	1	2	2	2	2	1	2	.	1	1	1	1	1	0	1	2	2
37028290	G	A	17	0	17	13	0	13	0	0	0	0	0	0	0	0	0	0	0	0	0	0	0	0	0	0	0	1	0	0	0	1	0	1	0	0	0	0	0	0	0	1
37028310	T	C	15	0	15	11	0	11	0	0	0	0	0	0	1	0	0	1	0	0	0	0	0	0	0	0	1	1	2	2	1	1	1	1	1	1	1	1	0	1	2	2
37028375	G	T	13	0	13	15	0	15	0	0	0	1	0	1	0	0	0	0	0	0	1	0	0	0	1	0	0	0	0	0	0	0	0	0	0	0	0	1	1	0	0	0
37028377	T	C	17	0	17	9	0	9	0	0	0	0	0	0	0	0	0	0	0	0	0	0	0	0	0	0	0	0	0	1	1	0	1	0	0	1	1	1	1	0	0	1
37028394	G	GGGAGGGA	17	0	17	9	0	9	0	0	0	0	0	0	0	0	0	0	0	0	0	0	0	0	0	0	0	0	0	1	1	0	1	0	0	1	1	1	1	0	0	1
37028411	A	G	17	0	17	9	0	9	0	0	0	0	0	0	0	0	0	0	0	0	0	0	0	0	0	0	0	0	0	1	1	0	1	0	0	1	1	1	1	0	0	1
37028464	A	G	17	0	17	9	0	9	0	0	0	0	0	0	0	0	0	0	0	0	0	0	0	0	0	0	0	1	2	2	1	1	1	2	1	1	2	1	1	1	2	2
37028505	AAAAAT	A	17	0	17	9	0	9	0	0	0	0	0	0	0	0	0	0	0	0	0	0	0	0	0	0	0	1	2	2	1	1	1	2	1	1	2	1	1	1	2	2
37028543	A	AC	17	0	17	9	0	9	0	0	0	0	0	0	0	0	0	0	0	0	0	0	0	0	0	0	0	1	2	2	1	1	1	2	1	1	2	1	1	1	2	2
37028606	T	C	15	0	15	6	0	6	0	1	0	0	0	0	0	0	0	1	0	0	0	0	0	0	0	1	2	2	2	1	0	2	0	2	1	0	1	0	0	1	2	1
37028623	A	G	15	0	15	6	0	6	0	1	0	0	0	0	0	0	0	1	0	0	0	0	0	0	0	1	2	2	2	1	0	2	0	2	1	0	1	0	0	1	2	1
37028630	T	C	15	0	15	6	0	6	0	1	0	0	0	0	0	0	0	1	0	0	0	0	0	0	0	1	2	2	2	1	0	2	0	2	1	0	1	0	0	1	2	1
37028701	A	G	17	0	17	13	0	13	0	0	0	0	0	0	0	0	0	0	0	0	0	0	0	0	0	0	1	0	2	0	0	0	0	0	0	0	0	0	0	1	2	0
37028724	G	A	17	0	17	10	0	10	0	0	0	0	0	0	0	0	0	0	0	0	0	0	0	0	0	0	1	0	2	1	1	0	1	0	0	1	1	1	1	1	2	1
37028809	C	T	14	0	14	12	0	12	0	1	0	0	0	0	1	0	0	1	0	0	0	0	0	0	0	1	2	1	2	1	1	1	1	0	0	1	1	1	1	1	2	1
37028823	T	C	15	0	15	17	0	17	0	0	0	0	0	0	1	0	0	1	0	0	0	0	0	0	0	0	0	0	0	0	0	0	0	0	0	0	0	0	0	0	0	0
37028846	T	C	16	0	16	13	0	13	0	1	0	0	0	0	0	0	0	0	0	0	0	0	0	0	0	1	1	1	0	0	0	1	0	0	0	0	0	0	0	0	0	0
37028907	C	T	17	0	17	9	0	9	0	0	0	0	0	0	0	0	0	0	0	0	0	0	0	0	0	0	0	0	0	1	1	0	1	0	0	1	1	1	1	0	0	1
37028959	C	T	13	0	13	17	0	17	0	0	0	1	0	1	0	0	1	0	0	0	0	0	0	0	1	0	0	0	0	0	0	0	0	0	0	0	0	0	0	0	0	0
37028974	G	A	17	0	17	10	0	10	0	0	0	0	0	0	0	0	0	0	0	0	0	0	0	0	0	0	1	0	2	1	1	0	1	0	0	1	1	1	1	1	2	1
37029013	A	T	17	0	17	13	0	13	0	0	0	0	0	0	0	0	0	0	0	0	0	0	0	0	0	1	1	1	0	0	0	1	0	0	0	0	0	0	0	0	0	0
37029017	C	T	15	0	15	8	0	8	0	0	0	0	0	0	1	0	0	1	0	0	0	0	0	0	0	0	0	1	0	1	0	1	1	2	1	0	0	1	1	0	0	1
37029018	G	T	17	0	17	13	0	13	0	0	0	0	0	0	0	0	0	0	0	0	0	0	0	0	0	1	1	1	0	0	0	1	0	0	0	0	0	0	0	0	0	0
37029021	G	A	15	0	15	11	0	11	0	0	0	0	0	0	1	0	0	1	0	0	0	0	0	0	0	1	2	2	2	2	1	2	2	2	1	1	1	2	2	1	2	2
37029035	C	T	17	0	17	13	0	13	0	0	0	0	0	0	0	0	0	0	0	0	0	0	0	0	0	1	1	1	0	0	0	1	0	0	0	0	0	0	0	0	0	0
37029036	A	G	15	0	15	8	0	8	0	0	0	0	0	0	1	0	0	1	0	0	0	0	0	0	0	1	1	2	0	1	0	2	1	2	1	0	0	1	1	0	0	1
37029053	TC	T	17	0	17	13	0	13	0	0	0	0	0	0	0	0	0	0	0	0	0	0	0	0	0	1	1	1	0	0	0	1	0	0	0	0	0	0	0	0	0	0
37029126	A	G	14	0	14	11	0	11	0	1	0	0	0	0	1	0	0	1	0	0	0	0	0	0	0	1	2	2	2	2	1	2	2	2	1	1	1	2	2	1	2	2
37029239	G	C	17	0	17	7	0	7	0	0	0	0	0	0	0	0	0	0	0	0	0	0	0	0	0	0	1	0	2	1	1	0	0	0	0	1	1	1	0	1	2	1
37029245	G	C	17	0	17	13	0	13	0	0	0	0	0	0	0	0	0	0	0	0	0	0	0	0	0	0	1	0	2	0	0	0	0	0	0	0	0	0	0	1	2	0
37029253	A	G	15	0	15	8	0	8	0	0	0	0	0	0	1	0	0	1	0	0	0	0	0	0	0	1	2	1	2	2	1	1	2	1	0	2	1	2	2	1	2	1
37029263	A	G	17	0	17	13	0	13	0	0	0	0	0	0	0	0	0	0	0	0	0	0	0	0	0	0	1	0	2	0	0	0	0	0	0	0	0	0	0	1	2	0
37029326	G	T	16	0	16	14	0	14	0	1	0	0	0	0	0	0	0	0	0	0	0	0	0	0	0	1	0	1	0	0	0	1	0	0	0	0	0	0	0	0	0	0
37029348	T	C	17	0	17	7	0	7	0	0	0	0	0	0	0	0	0	0	0	0	0	0	0	0	0	0	1	1	2	0	0	1	1	2	0	0	0	1	1	0	2	1
37029352	C	T	17	0	17	15	0	15	0	0	0	0	0	0	0	0	0	0	0	0	0	0	0	0	0	0	0	0	0	1	0	0	0	0	1	0	0	0	0	0	0	0
37029371	A	G	17	0	17	7	0	7	0	0	0	0	0	0	0	0	0	0	0	0	0	0	0	0	0	0	1	1	2	1	2	1	2	2	0	1	1	2	2	1	2	2
37029405	A	G	14	0	14	10	0	10	0	1	0	0	0	0	1	0	0	1	0	0	0	0	0	0	0	1	2	1	2	2	1	1	2	1	1	1	1	2	2	1	2	1
37029483	AAAAC	A	14	0	14	11	0	11	2	1	2	2	2	2	1	2	2	1	2	2	2	2	2	2	2	1	1	1	2	1	1	1	1	2	2	0	1	1	1	2	2	1
37029567	C	T	16	0	16	8	0	8	2	1	2	2	2	2	2	2	2	2	2	2	2	2	2	2	2	1	1	0	1	0	0	0	1	1	0	0	0	1	1	0	1	0
37029714	A	G	17	0	17	13	0	13	0	0	0	0	0	0	0	0	0	0	0	0	0	0	0	0	0	1	1	1	0	0	0	1	0	0	0	0	0	0	0	0	0	0
37029810	G	A	16	0	16	10	0	10	0	2	0	0	0	0	0	0	0	0	0	0	0	0	0	0	0	1	1	1	0	1	0	1	1	0	0	2	1	1	1	0	0	1
37029817	C	CCCAGAGCACCCAAGATTGACAATAGT	17	0	17	15	0	15	0	0	0	0	0	0	0	0	0	0	0	0	0	0	0	0	0	0	0	0	0	1	1	0	0	0	0	0	0	0	0	0	0	0
37029818	CCAGA	C	9	0	9	7	0	7	2	0	2	1	2	0	1	2	1	1	2	2	1	2	2	2	0	1	1	0	2	0	0	0	1	0	2	1	1	1	1	2	2	0
37029975	C	A	17	0	17	13	0	13	0	0	0	0	0	0	0	0	0	0	0	0	0	0	0	0	0	0	0	2	0	0	0	1	0	1	0	0	0	0	0	0	0	1
37030038	T	C	17	0	17	16	0	16	0	0	0	0	0	0	0	0	0	0	0	0	0	0	0	0	0	0	0	0	0	0	0	0	0	1	0	0	0	0	0	0	0	0
37030040	T	C	17	0	17	8	0	8	0	0	0	0	0	0	0	0	0	0	0	0	0	0	0	0	0	0	0	0	0	1	1	0	1	1	0	1	1	1	1	0	0	1
37030041	G	A	17	0	17	16	0	16	0	0	0	0	0	0	0	0	0	0	0	0	0	0	0	0	0	0	0	0	0	0	0	0	0	1	0	0	0	0	0	0	0	0
37030063	A	G	17	0	17	16	0	16	0	0	0	0	0	0	0	0	0	0	0	0	0	0	0	0	0	0	0	0	0	0	0	0	0	1	0	0	0	0	0	0	0	0
37030092	G	A	17	0	17	16	0	16	0	0	0	0	0	0	0	0	0	0	0	0	0	0	0	0	0	0	0	0	0	0	0	0	0	1	0	0	0	0	0	0	0	0
37030113	C	A	17	0	17	16	0	16	0	0	0	0	0	0	0	0	0	0	0	0	0	0	0	0	0	0	0	0	0	0	0	0	0	1	0	0	0	0	0	0	0	0
37030117	C	T	17	0	17	13	0	13	0	0	0	0	0	0	0	0	0	0	0	0	0	0	0	0	0	1	1	1	0	0	0	1	0	0	0	0	0	0	0	0	0	0
37030129	G	A	17	0	17	16	0	16	0	0	0	0	0	0	0	0	0	0	0	0	0	0	0	0	0	0	0	0	0	0	0	0	0	1	0	0	0	0	0	0	0	0
37030204	G	A	17	0	17	16	0	16	0	0	0	0	0	0	0	0	0	0	0	0	0	0	0	0	0	0	0	0	0	0	0	0	0	1	0	0	0	0	0	0	0	0
37030213	A	G	17	0	17	8	1	9	0	0	0	0	0	0	0	0	0	0	0	0	0	0	0	0	0	1	0	1	0	0	1	0	1	1	0	1	1	1	0	0	0	.
37030232	G	T	17	0	17	16	0	16	0	0	0	0	0	0	0	0	0	0	0	0	0	0	0	0	0	0	0	0	0	0	0	0	0	1	0	0	0	0	0	0	0	0
37030310	T	TGTAAAAA	15	2	17	12	4	16	0	0	0	0	0	0	.	0	0	0	0	0	0	0	0	0	.	0	0	.	0	0	0	0	1	0	0	.	0	.	0	0	0	.
37030374	G	C	10	7	17	7	7	14	0	.	0	.	0	0	.	.	0	0	.	0	.	0	0	0	.	0	0	.	0	2	2	0	.	.	2	.	.	.	0	0	0	.
37030455	G	A	17	0	17	13	0	13	0	0	0	0	0	0	0	0	0	0	0	0	0	0	0	0	0	0	0	0	0	1	1	0	0	0	1	0	0	0	0	1	0	0
37030480	T	C	17	0	17	10	0	10	2	2	2	2	2	2	2	2	2	2	2	2	2	2	2	2	2	1	0	0	1	0	0	0	1	1	0	1	1	1	1	1	1	0
37030481	G	A	14	0	14	17	0	17	0	0	0	1	0	0	0	0	1	0	0	0	1	0	0	0	0	0	0	0	0	0	0	0	0	0	0	0	0	0	0	0	0	0
37030539	T	C	17	0	17	16	0	16	0	0	0	0	0	0	0	0	0	0	0	0	0	0	0	0	0	0	0	0	0	0	0	0	0	1	0	0	0	0	0	0	0	0
37030694	C	T	17	0	17	10	0	10	2	2	2	2	2	2	2	2	2	2	2	2	2	2	2	2	2	1	0	0	2	0	0	0	0	1	0	1	1	0	0	1	1	0
37030884	G	C	17	0	17	11	0	11	0	0	0	0	0	0	0	0	0	0	0	0	0	0	0	0	0	1	1	1	0	2	2	1	1	0	1	1	1	1	1	1	0	0
37030976	A	G	17	0	17	16	0	16	0	0	0	0	0	0	0	0	0	0	0	0	0	0	0	0	0	0	0	0	0	0	0	0	0	1	0	0	0	0	0	0	0	0
37031104	T	C	17	0	17	9	0	9	0	0	0	0	0	0	0	0	0	0	0	0	0	0	0	0	0	0	0	0	0	1	1	0	1	1	0	0	1	1	1	0	0	1
37031191	C	G	17	0	17	16	0	16	0	0	0	0	0	0	0	0	0	0	0	0	0	0	0	0	0	0	0	0	0	0	0	0	0	1	0	0	0	0	0	0	0	0
37031254	C	G	17	0	17	16	0	16	0	0	0	0	0	0	0	0	0	0	0	0	0	0	0	0	0	0	0	0	0	0	0	0	0	1	0	0	0	0	0	0	0	0
37031270	G	C	17	0	17	16	0	16	0	0	0	0	0	0	0	0	0	0	0	0	0	0	0	0	0	0	0	0	0	0	0	0	0	1	0	0	0	0	0	0	0	0
37031292	C	T	17	0	17	16	0	16	0	0	0	0	0	0	0	0	0	0	0	0	0	0	0	0	0	0	0	0	0	0	0	0	0	1	0	0	0	0	0	0	0	0
37031415	A	C	17	0	17	16	0	16	0	0	0	0	0	0	0	0	0	0	0	0	0	0	0	0	0	0	0	0	0	0	0	0	0	1	0	0	0	0	0	0	0	0
37031468	T	C	17	0	17	16	0	16	0	0	0	0	0	0	0	0	0	0	0	0	0	0	0	0	0	0	0	0	0	0	0	0	0	1	0	0	0	0	0	0	0	0
37031495	A	G	17	0	17	16	0	16	0	0	0	0	0	0	0	0	0	0	0	0	0	0	0	0	0	0	0	0	0	0	0	0	0	1	0	0	0	0	0	0	0	0
37031505	C	A	17	0	17	16	0	16	0	0	0	0	0	0	0	0	0	0	0	0	0	0	0	0	0	0	0	0	0	0	0	0	0	1	0	0	0	0	0	0	0	0
37031518	C	G	17	0	17	16	0	16	0	0	0	0	0	0	0	0	0	0	0	0	0	0	0	0	0	0	0	0	0	0	0	0	0	1	0	0	0	0	0	0	0	0
37031521	T	C	17	0	17	16	0	16	0	0	0	0	0	0	0	0	0	0	0	0	0	0	0	0	0	0	0	0	0	0	0	0	0	1	0	0	0	0	0	0	0	0
37031522	G	A	17	0	17	16	0	16	0	0	0	0	0	0	0	0	0	0	0	0	0	0	0	0	0	0	0	0	0	0	0	0	0	1	0	0	0	0	0	0	0	0
37031574	G	A	17	0	17	10	0	10	0	0	0	0	0	0	0	0	0	0	0	0	0	0	0	0	0	0	0	0	0	1	1	0	1	0	0	1	1	0	1	0	0	1
37031576	A	G	17	0	17	10	0	10	0	0	0	0	0	0	0	0	0	0	0	0	0	0	0	0	0	0	0	0	0	1	1	0	1	0	0	1	1	0	1	0	0	1
37031605	A	G	17	0	17	10	0	10	0	0	0	0	0	0	0	0	0	0	0	0	0	0	0	0	0	0	0	0	0	1	1	0	1	0	0	1	1	0	1	0	0	1
37031836	A	G	17	0	17	9	0	9	0	0	0	0	0	0	0	0	0	0	0	0	0	0	0	0	0	0	0	0	0	1	1	0	1	0	0	1	1	1	1	0	0	1
37031930	C	G	17	0	17	9	0	9	0	0	0	0	0	0	0	0	0	0	0	0	0	0	0	0	0	0	0	0	0	1	1	0	1	0	0	1	1	1	1	0	0	1
37031964	A	C	17	0	17	9	0	9	0	0	0	0	0	0	0	0	0	0	0	0	0	0	0	0	0	0	0	0	0	2	2	0	1	0	2	0	0	1	1	1	0	1
37031977	G	A	17	0	17	11	0	11	0	0	0	0	0	0	0	0	0	0	0	0	0	0	0	0	0	0	0	0	0	1	1	0	1	0	0	0	0	1	1	0	0	1
37032018	T	C	17	0	17	11	0	11	0	0	0	0	0	0	0	0	0	0	0	0	0	0	0	0	0	0	0	0	0	1	1	0	1	0	0	0	0	1	1	0	0	1
37032081	C	T	17	0	17	12	0	12	0	0	0	0	0	0	0	0	0	0	0	0	0	0	0	0	0	1	1	1	0	1	1	1	1	0	0	1	1	1	1	0	0	1
37032174	C	T	17	0	17	16	0	16	0	0	0	0	0	0	0	0	0	0	0	0	0	0	0	0	0	0	0	0	0	0	0	0	0	1	0	0	0	0	0	0	0	0
37032253	C	A	17	0	17	12	0	12	0	0	0	0	0	0	0	0	0	0	0	0	0	0	0	0	0	1	1	1	0	1	1	1	1	0	0	1	1	1	1	0	0	1
37032321	T	C	17	0	17	11	0	11	0	0	0	0	0	0	0	0	0	0	0	0	0	0	0	0	0	1	1	1	0	1	1	1	0	0	0	1	1	1	1	0	0	1
37032453	C	T	17	0	17	11	0	11	0	0	0	0	0	0	0	0	0	0	0	0	0	0	0	0	0	1	1	1	0	1	0	1	1	0	0	1	1	1	1	0	0	1
37032455	A	C	17	0	17	11	0	11	0	0	0	0	0	0	0	0	0	0	0	0	0	0	0	0	0	1	1	1	0	1	0	1	1	0	0	1	1	1	1	0	0	1
37032528	T	C	17	0	17	10	0	10	0	0	0	0	0	0	0	0	0	0	0	0	0	0	0	0	0	1	1	1	0	2	2	1	1	0	2	1	1	1	0	1	0	1
37032590	A	C	17	0	17	10	0	10	0	0	0	0	0	0	0	0	0	0	0	0	0	0	0	0	0	1	0	1	0	2	2	1	1	0	2	1	1	1	1	1	0	1
37032661	T	C	17	0	17	11	0	11	0	0	0	0	0	0	0	0	0	0	0	0	0	0	0	0	0	1	1	1	0	1	1	1	1	0	0	1	2	1	1	0	0	1
37032679	G	A	17	0	17	12	0	12	0	0	0	0	0	0	0	0	0	0	0	0	0	0	0	0	0	1	1	1	0	1	1	1	1	0	0	1	1	1	1	0	0	1
37032906	G	T	17	0	17	8	0	8	0	0	0	0	0	0	0	0	0	0	0	0	0	0	0	0	0	1	1	2	0	2	2	2	1	0	2	1	1	1	1	1	0	2
37032967	G	C	17	0	17	13	0	13	0	0	0	0	0	0	0	0	0	0	0	0	0	0	0	0	0	1	1	1	0	0	0	1	0	0	0	0	0	0	0	0	0	0
37032995	A	G	17	0	17	7	0	7	0	0	0	0	0	0	0	0	0	0	0	0	0	0	0	0	0	1	1	2	0	2	2	2	1	0	2	1	1	1	0	1	0	2
37033089	G	A	17	0	17	13	0	13	0	0	0	0	0	0	0	0	0	0	0	0	0	0	0	0	0	1	1	1	0	0	0	1	0	0	0	0	0	0	0	0	0	0
37033147	C	A	17	0	17	14	0	14	0	0	0	0	0	0	0	0	0	0	0	0	0	0	0	0	0	1	1	1	0	0	0	0	0	0	0	0	0	0	0	0	0	0
37033162	T	C	17	0	17	13	0	13	0	0	0	0	0	0	0	0	0	0	0	0	0	0	0	0	0	1	1	1	0	0	0	1	0	0	0	0	0	0	0	0	0	0
37033198	G	A	17	0	17	16	0	16	0	0	0	0	0	0	0	0	0	0	0	0	0	0	0	0	0	0	0	0	0	0	0	0	0	0	2	0	0	0	0	0	0	0
37033209	C	G	17	0	17	13	0	13	0	0	0	0	0	0	0	0	0	0	0	0	0	0	0	0	0	1	1	1	0	0	0	1	0	0	0	0	0	0	0	0	0	0
37033213	C	T	17	0	17	13	0	13	0	0	0	0	0	0	0	0	0	0	0	0	0	0	0	0	0	1	1	1	0	0	0	1	0	0	0	0	0	0	0	0	0	0
37033227	C	T	17	0	17	13	0	13	0	0	0	0	0	0	0	0	0	0	0	0	0	0	0	0	0	1	1	1	0	0	0	1	0	0	0	0	0	0	0	0	0	0
37033315	A	G	17	0	17	13	0	13	0	0	0	0	0	0	0	0	0	0	0	0	0	0	0	0	0	0	0	0	0	1	1	0	0	0	2	0	0	0	0	1	0	0
37033421	CATCTT	C	17	0	17	14	0	14	0	0	0	0	0	0	0	0	0	0	0	0	0	0	0	0	0	0	0	1	0	0	0	1	0	0	0	0	0	0	0	0	0	1
37033523	A	T	17	0	17	10	0	10	0	0	0	0	0	0	0	0	0	0	0	0	0	0	0	0	0	0	0	1	0	1	1	1	0	0	2	0	0	0	0	1	0	1
37033555	CATGT	C	17	0	17	10	0	10	0	0	0	0	0	0	0	0	0	0	0	0	0	0	0	0	0	0	0	0	0	1	1	0	0	0	0	1	1	1	1	0	0	1
37033618	C	A	17	0	17	9	0	9	0	0	0	0	0	0	0	0	0	0	0	0	0	0	0	0	0	0	0	0	0	1	1	0	1	0	0	1	1	1	1	0	0	1
37033693	G	T	17	0	17	14	0	14	2	2	2	2	2	2	2	2	2	2	2	2	2	2	2	2	2	2	1	2	1	2	2	2	2	2	2	2	2	2	2	2	1	2
37033708	C	T	17	0	17	14	0	14	0	0	0	0	0	0	0	0	0	0	0	0	0	0	0	0	0	0	0	0	0	1	1	0	0	0	1	0	0	0	0	0	0	0
37034095	T	C	17	0	17	13	1	14	0	0	0	0	0	0	0	0	0	0	0	0	0	0	0	0	0	.	1	1	0	0	0	1	0	0	0	0	0	0	0	0	0	0
37034096	G	A	17	0	17	7	1	8	2	2	2	2	2	2	2	2	2	2	2	2	2	2	2	2	2	.	0	0	1	0	0	0	1	1	0	1	1	1	1	1	2	0
37034140	C	T	17	0	17	13	0	13	0	0	0	0	0	0	0	0	0	0	0	0	0	0	0	0	0	1	1	1	0	0	0	1	0	0	0	0	0	0	0	0	0	0
37034189	A	C	17	0	17	9	0	9	0	0	0	0	0	0	0	0	0	0	0	0	0	0	0	0	0	0	0	0	0	1	1	0	1	0	0	1	1	1	1	0	0	1
37034254	A	AT	17	0	17	10	0	10	0	0	0	0	0	0	0	0	0	0	0	0	0	0	0	0	0	0	0	1	0	1	1	1	0	0	2	0	0	0	0	1	0	1
37034286	A	G	17	0	17	8	0	8	2	2	2	2	2	2	2	2	2	2	2	2	2	2	2	2	2	1	0	0	1	0	0	0	1	1	0	1	1	1	0	1	2	0
37034431	A	G	17	0	17	12	0	12	2	2	2	2	2	2	2	2	2	2	2	2	2	2	2	2	2	1	0	1	1	1	1	1	1	2	2	1	1	1	1	2	1	0
37034502	A	C	17	0	17	10	0	10	2	2	2	2	2	2	2	2	2	2	2	2	2	2	2	2	2	2	1	2	1	1	1	2	1	2	2	1	1	1	1	2	1	0
37034560	C	CA	17	0	17	13	0	13	0	0	0	0	0	0	0	0	0	0	0	0	0	0	0	0	0	1	1	1	0	0	0	1	0	0	0	0	0	0	0	0	0	0
37034583	A	T	17	0	17	10	0	10	0	0	0	0	0	0	0	0	0	0	0	0	0	0	0	0	0	1	1	2	0	1	1	2	0	0	2	0	0	0	0	0	0	0
37034584	A	C	17	0	17	10	0	10	0	0	0	0	0	0	0	0	0	0	0	0	0	0	0	0	0	1	1	2	0	1	1	2	0	0	2	0	0	0	0	0	0	0
37034616	T	TG	17	0	17	10	0	10	2	2	2	2	2	2	2	2	2	2	2	2	2	2	2	2	2	2	1	2	1	1	1	2	1	1	2	1	0	1	1	2	1	0
37034625	A	AAGG	17	0	17	9	0	9	2	2	2	2	2	2	2	2	2	2	2	2	2	2	2	2	2	1	0	0	1	0	0	0	1	1	0	1	0	1	1	1	1	0
37034734	C	CTGTTAA	17	0	17	10	0	10	0	0	0	0	0	0	0	0	0	0	0	0	0	0	0	0	0	0	1	2	0	1	1	2	0	0	2	0	0	0	0	1	0	0
37034749	C	T	17	0	17	13	0	13	0	0	0	0	0	0	0	0	0	0	0	0	0	0	0	0	0	1	1	1	0	0	0	1	0	0	0	0	0	0	0	0	0	0
37034811	G	A	17	0	17	9	1	10	0	0	0	0	0	0	0	0	0	0	0	0	0	0	0	0	0	0	0	0	0	1	2	0	1	0	0	1	2	1	.	0	0	1
37034823	T	C	17	0	17	8	1	9	2	2	2	2	2	2	2	2	2	2	2	2	2	2	2	2	2	1	0	0	1	0	0	0	1	1	0	1	0	1	.	1	1	0
37034869	CAGTAA	C	17	0	17	12	0	12	0	0	0	0	0	0	0	0	0	0	0	0	0	0	0	0	0	1	1	1	0	0	0	1	0	1	0	0	0	0	0	0	0	0
37034897	G	A	17	0	17	13	0	13	0	0	0	0	0	0	0	0	0	0	0	0	0	0	0	0	0	1	1	1	0	0	0	1	0	0	0	0	0	0	0	0	0	0
37034912	T	C	17	0	17	11	0	11	2	2	2	2	2	2	2	2	2	2	2	2	2	2	2	2	2	0	0	0	1	0	0	0	1	1	0	0	0	1	1	0	1	0
37034930	A	G	17	0	17	16	0	16	0	0	0	0	0	0	0	0	0	0	0	0	0	0	0	0	0	0	0	0	0	0	0	0	0	0	0	0	0	0	0	0	0	1
37034989	GC	G	17	0	17	8	0	8	2	2	2	2	2	2	2	2	2	2	2	2	2	2	2	2	2	1	0	0	1	0	0	0	1	1	0	0	0	1	1	1	1	0
37034992	AGG	A	17	0	17	8	1	9	2	2	2	2	2	2	2	2	2	2	2	2	2	2	2	2	2	1	0	0	1	0	0	0	1	1	0	.	0	1	1	1	1	0
37035034	G	A	17	0	17	11	0	11	0	0	0	0	0	0	0	0	0	0	0	0	0	0	0	0	0	1	1	1	0	1	1	1	1	1	0	0	1	0	1	0	0	1
37035052	A	G	16	1	17	8	0	8	2	2	.	2	2	2	2	2	2	2	2	2	2	2	2	2	2	1	0	0	1	0	0	0	1	0	0	2	1	1	1	1	1	0
37035065	CCT	C	16	1	17	11	0	11	2	2	.	2	2	2	2	2	2	2	2	2	2	2	2	2	2	1	1	0	1	0	0	1	1	0	0	1	1	1	1	1	1	0
37035092	TAAATC	T	16	1	17	8	0	8	2	2	.	2	2	2	2	2	2	2	2	2	2	2	2	2	2	1	0	0	1	0	0	0	1	0	0	1	2	1	1	1	1	0
37035103	G	A	16	1	17	9	0	9	2	2	.	2	2	2	2	2	2	2	2	2	2	2	2	2	2	2	1	0	1	0	0	1	1	0	0	1	2	1	1	1	1	0
37035112	C	T	17	0	17	10	0	10	0	0	0	0	0	0	0	0	0	0	0	0	0	0	0	0	0	0	0	0	0	1	1	0	1	0	0	1	0	1	1	0	0	1
37035130	CAT	C	17	0	17	10	0	10	0	0	0	0	0	0	0	0	0	0	0	0	0	0	0	0	0	0	0	0	0	1	1	0	1	0	0	1	0	1	1	0	0	1
37035172	A	G	17	0	17	16	0	16	0	0	0	0	0	0	0	0	0	0	0	0	0	0	0	0	0	0	0	0	0	0	0	0	0	1	0	0	0	0	0	0	0	0
37035186	T	C	17	0	17	9	1	10	2	2	2	2	2	2	2	2	2	2	2	2	2	2	2	2	2	0	0	0	0	0	0	0	1	2	0	1	1	.	1	1	1	0
37035259	G	A	17	0	17	8	1	9	2	2	2	2	2	2	2	2	2	2	2	2	2	2	2	2	2	1	0	0	.	0	0	0	1	1	0	1	1	0	1	1	1	0
37035296	T	C	17	0	17	7	0	7	2	2	2	2	2	2	2	2	2	2	2	2	2	2	2	2	2	1	0	0	0	0	0	0	1	0	0	1	1	0	1	1	1	0
37035305	T	G	17	0	17	7	1	8	2	2	2	2	2	2	2	2	2	2	2	2	2	2	2	2	2	1	0	0	.	0	0	0	1	0	0	1	1	0	1	1	1	0
37035355	T	G	16	1	17	9	0	9	2	2	2	2	2	2	2	2	.	2	2	2	2	2	2	2	2	1	0	0	1	0	0	0	1	1	0	1	1	1	2	1	1	0
37035388	C	T	17	0	17	16	0	16	0	0	0	0	0	0	0	0	0	0	0	0	0	0	0	0	0	0	0	0	0	0	0	0	0	1	0	0	0	0	0	0	0	0
37035410	C	G	17	0	17	14	0	14	0	0	0	0	0	0	0	0	0	0	0	0	0	0	0	0	0	0	0	1	0	0	0	1	0	0	0	0	0	0	0	0	0	1
37035541	T	C	17	0	17	10	0	10	2	2	2	2	2	2	2	2	2	2	2	2	2	2	2	2	2	1	0	0	0	2	2	0	2	2	2	2	2	2	2	2	0	1
37035559	G	C	17	0	17	14	0	14	0	0	0	0	0	0	0	0	0	0	0	0	0	0	0	0	0	0	1	1	0	0	0	1	0	0	0	0	0	0	0	0	0	0
37035647	T	C	17	0	17	9	0	9	2	2	2	2	2	2	2	2	2	2	2	2	2	2	2	2	2	2	1	2	0	1	1	2	2	1	0	2	2	2	2	1	1	2
37035661	T	C	17	0	17	9	0	9	2	2	2	2	2	2	2	2	2	2	2	2	2	2	2	2	2	2	1	2	0	1	1	2	2	1	0	2	2	2	2	1	1	2
37035726	C	T	17	0	17	13	0	13	0	0	0	0	0	0	0	0	0	0	0	0	0	0	0	0	0	1	1	1	0	0	0	1	0	0	0	0	0	0	0	0	0	0
37035768	G	A	15	0	15	16	0	16	0	1	0	0	0	0	0	0	0	1	0	0	0	0	0	0	0	0	0	0	0	0	0	0	0	0	0	1	0	0	0	0	0	0
37035821	C	G	17	0	17	14	0	14	2	2	2	2	2	2	2	2	2	2	2	2	2	2	2	2	2	2	0	2	1	2	2	2	2	2	2	2	2	2	2	2	1	2
37035888	C	T	17	0	17	9	0	9	0	0	0	0	0	0	0	0	0	0	0	0	0	0	0	0	0	0	0	1	0	1	1	1	0	1	2	0	0	0	0	1	0	1
37035950	C	T	17	0	17	13	0	13	0	0	0	0	0	0	0	0	0	0	0	0	0	0	0	0	0	1	1	1	0	0	0	1	0	0	0	0	0	0	0	0	0	0
37035973	T	G	17	0	17	13	0	13	0	0	0	0	0	0	0	0	0	0	0	0	0	0	0	0	0	1	1	1	0	0	0	1	0	0	0	0	0	0	0	0	0	0
37036021	C	T	17	0	17	9	0	9	0	0	0	0	0	0	0	0	0	0	0	0	0	0	0	0	0	0	0	0	0	1	1	0	1	0	0	1	1	1	1	0	0	1
37036136	C	T	17	0	17	8	1	9	0	0	0	0	0	0	0	0	0	0	0	0	0	0	0	0	0	0	0	1	0	2	2	1	1	1	2	1	1	1	.	1	0	2
37036159	C	T	17	0	17	9	1	10	0	0	0	0	0	0	0	0	0	0	0	0	0	0	0	0	0	0	0	0	0	1	1	0	1	0	0	1	1	1	.	0	0	1
37036215	A	G	17	0	17	7	0	7	0	0	0	0	0	0	0	0	0	0	0	0	0	0	0	0	0	1	1	2	0	2	2	2	1	1	2	1	2	1	2	1	0	2
37036429	T	C	17	0	17	8	0	8	0	0	0	0	0	0	0	0	0	0	0	0	0	0	0	0	0	0	1	2	0	2	2	2	1	1	2	1	1	1	1	1	0	2
37036443	G	T	17	0	17	9	0	9	0	0	0	0	0	0	0	0	0	0	0	0	0	0	0	0	0	0	0	0	0	1	1	0	2	0	0	1	1	1	1	0	0	1
37036572	C	CAG	17	0	17	13	0	13	0	0	0	0	0	0	0	0	0	0	0	0	0	0	0	0	0	1	1	1	0	0	0	1	0	0	0	0	0	0	0	0	0	0
37036595	C	T	17	0	17	8	0	8	0	0	0	0	0	0	0	0	0	0	0	0	0	0	0	0	0	0	0	1	0	2	2	1	1	1	2	2	1	1	1	1	0	2
37036632	T	C	17	0	17	9	0	9	0	0	0	0	0	0	0	0	0	0	0	0	0	0	0	0	0	0	0	0	0	1	2	0	1	0	0	1	1	1	1	0	0	1
37036636	T	C	17	0	17	9	0	9	0	0	0	0	0	0	0	0	0	0	0	0	0	0	0	0	0	1	1	2	0	2	2	2	1	1	2	1	1	1	1	1	0	2
37036685	A	G	17	0	17	14	0	14	0	0	0	0	0	0	0	0	0	0	0	0	0	0	0	0	0	1	0	1	0	0	0	1	0	0	0	0	0	0	0	0	0	0
37036831	G	C	17	0	17	15	0	15	0	0	0	0	0	0	0	0	0	0	0	0	0	0	0	0	0	0	0	1	0	0	0	1	0	0	0	0	0	0	0	0	0	0
37036890	C	CTA	17	0	17	7	0	7	0	0	0	0	0	0	0	0	0	0	0	0	0	0	0	0	0	0	1	2	0	2	2	2	1	1	2	1	1	1	1	0	0	2
37036924	G	A	17	0	17	14	0	14	0	0	0	0	0	0	0	0	0	0	0	0	0	0	0	0	0	0	1	1	0	0	0	1	0	0	0	0	0	0	0	0	0	0
37036999	T	G	17	0	17	14	0	14	2	2	2	2	2	2	2	2	2	2	2	2	2	2	2	2	2	2	1	2	1	2	2	2	2	2	2	2	2	2	2	2	1	2
37037027	A	G	17	0	17	9	0	9	0	0	0	0	0	0	0	0	0	0	0	0	0	0	0	0	0	0	0	1	0	2	2	1	1	1	2	1	1	1	1	1	0	2
37037114	C	T	17	0	17	9	0	9	0	0	0	0	0	0	0	0	0	0	0	0	0	0	0	0	0	0	0	1	0	1	1	1	0	1	2	0	0	0	0	1	0	1
37037137	CTCTGTA	C	17	0	17	16	0	16	0	0	0	0	0	0	0	0	0	0	0	0	0	0	0	0	0	0	0	0	0	0	0	0	0	0	0	0	0	1	0	0	0	0
37037299	T	G	17	0	17	14	0	14	0	0	0	0	0	0	0	0	0	0	0	0	0	0	0	0	0	0	2	0	1	0	0	0	0	0	0	0	0	0	0	0	1	0
37037427	G	A	17	0	17	13	0	13	0	0	0	0	0	0	0	0	0	0	0	0	0	0	0	0	0	1	1	1	0	0	0	1	0	0	0	0	0	0	0	0	0	0
37037466	C	T	17	0	17	9	0	9	0	0	0	0	0	0	0	0	0	0	0	0	0	0	0	0	0	0	0	1	0	1	1	1	0	1	2	0	0	0	0	1	0	1
37037467	G	A	17	0	17	9	0	9	2	2	2	2	2	2	2	2	2	2	2	2	2	2	2	2	2	0	0	0	0	0	0	0	1	1	0	1	1	1	1	1	1	0
37037550	A	G	17	0	17	9	0	9	0	0	0	0	0	0	0	0	0	0	0	0	0	0	0	0	0	0	0	1	0	1	1	1	0	1	2	0	0	0	0	1	0	1
37037594	A	C	17	0	17	10	0	10	0	0	0	0	0	0	0	0	0	0	0	0	0	0	0	0	0	0	0	0	0	1	1	0	1	0	0	1	1	1	1	0	0	0
37037601	C	T	17	0	17	11	0	11	0	0	0	0	0	0	0	0	0	0	0	0	0	0	0	0	0	1	1	1	0	1	1	1	1	0	0	1	1	1	1	0	0	0
37037714	T	G	17	0	17	10	0	10	0	0	0	0	0	0	0	0	0	0	0	0	0	0	0	0	0	0	0	0	0	1	1	0	1	0	0	1	2	0	1	0	0	1
37037873	G	A	17	0	17	14	0	14	0	0	0	0	0	0	0	0	0	0	0	0	0	0	0	0	0	0	0	1	0	0	0	1	0	0	0	0	0	0	0	0	0	1
37037886	G	A	17	0	17	6	0	6	0	0	0	0	0	0	0	0	0	0	0	0	0	0	0	0	0	0	0	2	0	2	2	2	1	1	2	1	1	1	0	1	0	2
37037906	G	A	17	0	17	9	0	9	2	2	2	2	2	2	2	2	2	2	2	2	2	2	2	2	2	1	0	0	1	0	0	0	1	1	0	1	1	1	2	1	1	0
37037951	C	G	17	0	17	14	0	14	0	0	0	0	0	0	0	0	0	0	0	0	0	0	0	0	0	1	0	1	0	0	0	1	0	0	0	0	0	0	0	0	0	0
37037978	T	A	17	0	17	9	0	9	0	0	0	0	0	0	0	0	0	0	0	0	0	0	0	0	0	0	0	1	0	1	1	1	0	1	2	0	0	0	0	1	0	1
37037982	T	C	17	0	17	9	0	9	0	0	0	0	0	0	0	0	0	0	0	0	0	0	0	0	0	1	1	2	0	2	2	2	1	1	2	1	1	1	1	1	0	2
37038017	G	A	17	0	17	9	0	9	2	2	2	2	2	2	2	2	2	2	2	2	2	2	2	2	2	1	0	0	1	0	0	0	1	1	0	1	1	1	0	1	1	0
37038057	T	C	17	0	17	7	0	7	0	0	0	0	0	0	0	0	0	0	0	0	0	0	0	0	0	0	1	2	0	2	2	2	1	1	2	1	1	1	2	1	0	2
37038107	GTAAC	G	17	0	17	7	0	7	0	0	0	0	0	0	0	0	0	0	0	0	0	0	0	0	0	1	1	2	0	2	2	2	1	0	2	1	1	1	2	1	0	2
37038145	G	C	17	0	17	9	0	9	0	0	0	0	0	0	0	0	0	0	0	0	0	0	0	0	0	0	0	1	0	1	1	1	0	1	2	0	0	0	0	1	0	1
37038168	C	A	17	0	17	9	0	9	0	0	0	0	0	0	0	0	0	0	0	0	0	0	0	0	0	0	0	1	0	1	1	2	0	1	2	0	0	0	0	1	0	1
37038169	G	A	17	0	17	14	0	14	0	0	0	0	0	0	0	0	0	0	0	0	0	0	0	0	0	1	1	1	0	0	0	0	0	0	0	0	0	0	0	0	0	0
37038188	C	T	17	0	17	10	0	10	0	0	0	0	0	0	0	0	0	0	0	0	0	0	0	0	0	0	0	0	0	1	1	0	1	0	0	0	1	1	1	0	0	1
37038285	G	A	17	0	17	9	0	9	0	0	0	0	0	0	0	0	0	0	0	0	0	0	0	0	0	0	0	1	0	1	1	1	0	1	2	0	0	0	0	1	0	1
37038365	G	A	17	0	17	9	0	9	0	0	0	0	0	0	0	0	0	0	0	0	0	0	0	0	0	0	0	1	0	1	1	1	0	1	2	0	0	0	0	1	0	1
37038375	G	C	17	0	17	12	0	12	0	0	0	0	0	0	0	0	0	0	0	0	0	0	0	0	0	0	0	0	0	1	1	0	0	1	2	0	0	0	0	1	0	0
37038451	G	A	16	1	17	8	0	8	0	0	0	.	0	0	0	0	0	0	0	0	0	0	0	0	0	1	1	2	0	2	2	2	1	1	2	1	1	1	2	1	0	2
37038599	C	T	17	0	17	13	0	13	0	0	0	0	0	0	0	0	0	0	0	0	0	0	0	0	0	0	0	0	0	1	1	0	0	0	2	0	0	0	0	1	0	0
37038640	A	G	17	0	17	9	1	10	0	0	0	0	0	0	0	0	0	0	0	0	0	0	0	0	0	0	0	1	0	1	2	.	0	1	2	0	0	0	0	1	0	1
37038656	C	G	17	0	17	11	0	11	0	0	0	0	0	0	0	0	0	0	0	0	0	0	0	0	0	0	0	0	0	1	0	0	1	0	0	0	1	1	2	0	0	1
37038926	A	G	17	0	17	10	0	10	0	0	0	0	0	0	0	0	0	0	0	0	0	0	0	0	0	0	0	1	0	1	1	0	0	1	2	0	0	0	0	1	0	1
37038955	C	T	17	0	17	13	0	13	0	0	0	0	0	0	0	0	0	0	0	0	0	0	0	0	0	1	1	1	0	0	0	1	0	0	0	0	0	0	0	0	0	0
37039007	T	C	17	0	17	7	0	7	0	0	0	0	0	0	0	0	0	0	0	0	0	0	0	0	0	1	1	2	0	1	1	2	0	1	2	0	0	0	0	1	0	1
37039237	A	C	17	0	17	9	0	9	0	0	0	0	0	0	0	0	0	0	0	0	0	0	0	0	0	0	0	1	0	1	1	1	0	1	2	0	0	0	0	1	0	1
37039338	G	A	17	0	17	9	0	9	0	0	0	0	0	0	0	0	0	0	0	0	0	0	0	0	0	0	0	1	0	1	1	1	0	1	2	0	0	0	0	1	0	1
37039423	T	C	17	0	17	9	0	9	0	0	0	0	0	0	0	0	0	0	0	0	0	0	0	0	0	0	0	0	0	1	1	0	1	0	0	1	1	1	1	0	0	1
37039469	T	G	17	0	17	13	0	13	0	0	0	0	0	0	0	0	0	0	0	0	0	0	0	0	0	1	1	1	0	0	0	1	0	0	0	0	0	0	0	0	0	0
37039531	A	T	17	0	17	8	0	8	0	0	0	0	0	0	0	0	0	0	0	0	0	0	0	0	0	1	1	2	0	1	1	2	0	1	2	0	0	0	0	0	0	1
37039542	T	G	17	0	17	10	0	10	0	0	0	0	0	0	0	0	0	0	0	0	0	0	0	0	0	0	0	1	0	1	1	1	0	1	2	0	0	0	0	0	0	1
37039601	T	C	17	0	17	7	0	7	0	0	0	0	0	0	0	0	0	0	0	0	0	0	0	0	0	1	1	2	0	2	2	2	1	1	2	1	1	1	0	0	0	2
37039634	G	A	17	0	17	14	0	14	0	0	0	0	0	0	0	0	0	0	0	0	0	0	0	0	0	1	1	0	0	0	0	1	0	0	0	0	0	0	0	0	0	0
37039688	A	C	14	0	14	11	0	11	2	1	2	2	2	2	1	2	2	1	2	2	2	2	2	2	2	1	0	0	1	0	0	0	0	1	0	0	1	0	0	1	1	0
37039729	A	C	17	0	17	14	0	14	2	2	2	2	2	2	2	2	2	2	2	2	2	2	2	2	2	2	1	2	1	2	2	2	2	2	2	2	2	2	2	2	1	2
37039777	C	A	16	0	16	10	0	10	0	0	0	0	1	0	0	0	0	0	0	0	0	0	0	0	0	0	0	1	0	1	1	1	0	1	2	0	0	0	0	1	0	0
37039876	G	A	17	0	17	13	0	13	0	0	0	0	0	0	0	0	0	0	0	0	0	0	0	0	0	1	1	1	0	0	0	1	0	0	0	0	0	0	0	0	0	0
37039912	T	C	17	0	17	9	0	9	0	0	0	0	0	0	0	0	0	0	0	0	0	0	0	0	0	0	0	1	0	1	1	1	0	1	2	0	0	0	0	1	0	1
37039986	G	A	17	0	17	13	0	13	0	0	0	0	0	0	0	0	0	0	0	0	0	0	0	0	0	1	1	1	0	0	0	1	0	0	0	0	0	0	0	0	0	0
37039996	A	G	17	0	17	10	0	10	0	0	0	0	0	0	0	0	0	0	0	0	0	0	0	0	0	0	0	1	0	1	0	1	0	1	2	0	0	0	0	1	0	1
37040045	C	T	17	0	17	16	0	16	0	0	0	0	0	0	0	0	0	0	0	0	0	0	0	0	0	0	0	0	0	0	0	0	0	0	0	0	0	0	0	1	0	0
37040050	A	G	17	0	17	9	0	9	2	2	2	2	2	2	2	2	2	2	2	2	2	2	2	2	2	1	0	0	1	0	0	0	1	1	0	1	1	1	1	0	1	0
37040051	C	T	17	0	17	16	0	16	0	0	0	0	0	0	0	0	0	0	0	0	0	0	0	0	0	0	0	0	0	0	0	0	0	0	0	0	0	0	0	1	0	0
37040054	C	A	17	0	17	16	0	16	0	0	0	0	0	0	0	0	0	0	0	0	0	0	0	0	0	0	0	0	0	0	0	0	0	0	0	0	0	0	0	1	0	0
37040060	G	A	17	0	17	16	0	16	0	0	0	0	0	0	0	0	0	0	0	0	0	0	0	0	0	0	0	0	0	0	0	0	0	0	0	0	0	0	0	1	0	0
37040066	CAAAG	C	17	0	17	16	0	16	0	0	0	0	0	0	0	0	0	0	0	0	0	0	0	0	0	0	0	0	0	0	0	0	0	0	0	0	0	0	0	1	0	0
37040083	C	T	17	0	17	16	0	16	0	0	0	0	0	0	0	0	0	0	0	0	0	0	0	0	0	0	0	0	0	0	0	0	0	0	0	0	0	0	0	1	0	0
37040084	A	G	17	0	17	16	0	16	0	0	0	0	0	0	0	0	0	0	0	0	0	0	0	0	0	0	0	0	0	0	0	0	0	0	0	0	0	0	0	1	0	0
37040100	G	T	17	0	17	9	0	9	0	0	0	0	0	0	0	0	0	0	0	0	0	0	0	0	0	0	0	1	0	1	1	1	0	1	2	0	0	0	0	1	0	1
37040119	C	T	17	0	17	16	0	16	0	0	0	0	0	0	0	0	0	0	0	0	0	0	0	0	0	0	0	0	0	0	0	0	0	0	0	0	0	0	0	1	0	0
37040123	A	C	17	0	17	16	0	16	0	0	0	0	0	0	0	0	0	0	0	0	0	0	0	0	0	0	0	0	0	0	0	0	0	0	0	0	0	0	0	1	0	0
37040130	T	C	17	0	17	13	0	13	0	0	0	0	0	0	0	0	0	0	0	0	0	0	0	0	0	1	1	1	0	0	0	1	0	0	0	0	0	0	0	0	0	0
37040198	C	T	16	0	16	14	0	14	0	0	0	0	0	0	0	1	0	0	0	0	0	0	0	0	0	1	1	1	0	0	0	0	0	0	0	0	0	0	0	0	0	0
37040249	T	C	17	0	17	9	0	9	0	0	0	0	0	0	0	0	0	0	0	0	0	0	0	0	0	0	0	1	0	1	1	2	0	1	2	0	0	0	0	1	0	1
37040295	G	C	17	0	17	14	0	14	0	0	0	0	0	0	0	0	0	0	0	0	0	0	0	0	0	1	1	1	0	0	0	0	0	0	0	0	0	0	0	0	0	0
37040305	A	C	17	0	17	9	0	9	0	0	0	0	0	0	0	0	0	0	0	0	0	0	0	0	0	0	0	1	0	1	1	1	0	1	2	0	0	0	0	1	0	1
37040321	C	A	17	0	17	13	0	13	0	0	0	0	0	0	0	0	0	0	0	0	0	0	0	0	0	1	1	1	0	0	0	1	0	0	0	0	0	0	0	0	0	0
37040322	C	G	17	0	17	13	0	13	0	0	0	0	0	0	0	0	0	0	0	0	0	0	0	0	0	1	1	1	0	0	0	1	0	0	0	0	0	0	0	0	0	0
37040353	C	T	17	0	17	13	0	13	0	0	0	0	0	0	0	0	0	0	0	0	0	0	0	0	0	0	0	0	0	1	0	0	0	1	2	0	0	0	0	1	0	0
37040354	G	A	17	0	17	13	0	13	0	0	0	0	0	0	0	0	0	0	0	0	0	0	0	0	0	1	1	1	0	0	0	1	0	0	0	0	0	0	0	0	0	0
37040387	G	A	16	0	16	17	0	17	0	0	0	0	0	0	0	0	1	0	0	0	0	0	0	0	0	0	0	0	0	0	0	0	0	0	0	0	0	0	0	0	0	0
37040397	C	A	16	0	16	17	0	17	0	0	0	0	0	0	0	0	1	0	0	0	0	0	0	0	0	0	0	0	0	0	0	0	0	0	0	0	0	0	0	0	0	0
37040405	G	A	16	0	16	17	0	17	0	0	0	0	0	0	0	0	1	0	0	0	0	0	0	0	0	0	0	0	0	0	0	0	0	0	0	0	0	0	0	0	0	0
37040506	G	C	17	0	17	13	0	13	0	0	0	0	0	0	0	0	0	0	0	0	0	0	0	0	0	1	1	1	0	0	0	1	0	0	0	0	0	0	0	0	0	0
37040511	G	A	17	0	17	10	0	10	0	0	0	0	0	0	0	0	0	0	0	0	0	0	0	0	0	0	0	1	0	1	0	1	0	1	2	0	0	0	0	1	0	1
37040521	A	G	17	0	17	9	0	9	0	0	0	0	0	0	0	0	0	0	0	0	0	0	0	0	0	1	1	2	0	1	0	2	0	0	2	0	0	0	0	1	0	1
37040534	C	T	17	0	17	9	0	9	0	0	0	0	0	0	0	0	0	0	0	0	0	0	0	0	0	0	0	0	0	1	1	0	1	0	0	1	1	1	1	0	0	1
37040569	G	A	17	0	17	9	0	9	0	0	0	0	0	0	0	0	0	0	0	0	0	0	0	0	0	0	0	1	0	1	1	1	0	1	2	0	0	0	0	1	0	1
37040623	C	T	17	0	17	9	0	9	0	0	0	0	0	0	0	0	0	0	0	0	0	0	0	0	0	0	0	1	0	1	1	1	0	1	2	0	0	0	0	1	0	1
37040720	T	A	17	0	17	13	0	13	0	0	0	0	0	0	0	0	0	0	0	0	0	0	0	0	0	1	1	1	0	0	0	1	0	0	0	0	0	0	0	0	0	0
37040882	A	G	17	0	17	10	0	10	0	0	0	0	0	0	0	0	0	0	0	0	0	0	0	0	0	1	0	1	0	1	1	1	1	0	0	0	1	1	1	0	0	1
37040897	G	C	17	0	17	9	0	9	2	2	2	2	2	2	2	2	2	2	2	2	2	2	2	2	2	1	0	0	1	0	0	0	1	1	0	1	1	1	0	1	1	0
37040924	T	C	17	0	17	11	0	11	2	2	2	2	2	2	2	2	2	2	2	2	2	2	2	2	2	1	0	1	1	2	2	1	2	2	2	2	2	2	2	2	1	2
37040970	A	G	17	0	17	11	0	11	0	0	0	0	0	0	0	0	0	0	0	0	0	0	0	0	0	1	1	1	0	1	1	1	1	0	0	1	1	1	2	0	0	1
37040985	C	T	17	0	17	13	0	13	0	0	0	0	0	0	0	0	0	0	0	0	0	0	0	0	0	1	1	1	0	0	0	1	0	0	0	0	0	0	0	0	0	0
37041123	C	T	17	0	17	10	0	10	0	0	0	0	0	0	0	0	0	0	0	0	0	0	0	0	0	0	0	0	0	1	1	0	1	0	0	1	1	1	0	0	0	1
37041271	G	A	17	0	17	10	0	10	0	0	0	0	0	0	0	0	0	0	0	0	0	0	0	0	0	0	0	0	0	1	0	0	1	0	0	1	1	1	1	0	0	1
37041380	C	T	17	0	17	13	0	13	0	0	0	0	0	0	0	0	0	0	0	0	0	0	0	0	0	1	1	1	0	0	0	1	0	0	0	0	0	0	0	0	0	0
37041451	C	T	17	0	17	9	0	9	0	0	0	0	0	0	0	0	0	0	0	0	0	0	0	0	0	0	0	0	0	1	1	0	1	0	0	1	2	1	1	0	0	1
37041565	C	T	17	0	17	13	0	13	0	0	0	0	0	0	0	0	0	0	0	0	0	0	0	0	0	0	0	0	0	1	1	0	0	0	2	0	0	0	0	1	0	0
37041674	T	A	17	0	17	12	0	12	0	0	0	0	0	0	0	0	0	0	0	0	0	0	0	0	0	1	1	1	0	1	1	1	1	0	0	1	1	1	1	0	0	1
37041841	G	A	17	0	17	9	0	9	0	0	0	0	0	0	0	0	0	0	0	0	0	0	0	0	0	0	0	0	0	1	2	0	1	0	0	1	1	1	1	0	0	1
37041851	G	T	17	0	17	9	0	9	0	0	0	0	0	0	0	0	0	0	0	0	0	0	0	0	0	0	0	0	0	1	2	0	1	0	0	1	1	1	1	0	0	1
37041912	A	G	17	0	17	10	1	11	0	0	0	0	0	0	0	0	0	0	0	0	0	0	0	0	0	1	1	1	0	1	.	1	1	0	0	1	1	1	0	0	0	1
37042033	G	T	17	0	17	11	1	12	0	0	0	0	0	0	0	0	0	0	0	0	0	0	0	0	0	1	1	1	0	1	1	1	1	0	0	1	1	1	.	0	0	1
37042037	A	G	17	0	17	12	1	13	0	0	0	0	0	0	0	0	0	0	0	0	0	0	0	0	0	1	1	1	0	0	0	1	0	0	0	0	0	0	.	0	0	0
37042102	C	CG	17	0	17	6	0	6	0	0	0	0	0	0	0	0	0	0	0	0	0	0	0	0	0	1	1	2	0	2	2	2	1	0	2	1	1	0	0	1	0	2
37042156	A	G	17	0	17	9	0	9	0	0	0	0	0	0	0	0	0	0	0	0	0	0	0	0	0	1	1	1	0	2	2	1	2	1	2	1	1	0	2	1	0	1
37042191	GA	G	17	0	17	10	0	10	2	2	2	2	2	2	2	2	2	2	2	2	2	2	2	2	2	1	0	0	1	0	0	0	1	1	0	1	1	1	1	1	1	0
37042461	C	CAA	17	0	17	13	0	13	0	0	0	0	0	0	0	0	0	0	0	0	0	0	0	0	0	1	1	1	0	0	0	1	0	0	0	0	0	0	0	0	0	0
37042483	T	C	17	0	17	9	0	9	2	2	2	2	2	2	2	2	2	2	2	2	2	2	2	2	2	1	0	0	1	0	0	0	1	1	0	1	1	1	0	1	1	0
37042687	A	G	17	0	17	13	0	13	0	0	0	0	0	0	0	0	0	0	0	0	0	0	0	0	0	1	1	1	0	0	0	1	0	0	0	0	0	0	0	0	0	0
37042702	C	A	17	0	17	9	0	9	2	2	2	2	2	2	2	2	2	2	2	2	2	2	2	2	2	1	0	0	1	0	0	0	1	2	0	1	1	1	1	1	1	0
37042710	C	T	17	0	17	9	0	9	0	0	0	0	0	0	0	0	0	0	0	0	0	0	0	0	0	0	0	0	0	1	1	0	1	0	0	1	1	1	1	0	0	1
37042715	T	C	17	0	17	9	0	9	0	0	0	0	0	0	0	0	0	0	0	0	0	0	0	0	0	0	0	0	0	1	1	0	1	0	0	1	1	1	1	0	0	1
37042724	T	C	17	0	17	9	0	9	0	0	0	0	0	0	0	0	0	0	0	0	0	0	0	0	0	0	0	0	0	1	1	0	1	0	0	1	1	1	1	0	0	1
37042779	C	G	17	0	17	9	0	9	0	0	0	0	0	0	0	0	0	0	0	0	0	0	0	0	0	0	0	0	0	1	1	0	1	0	0	1	1	1	1	0	0	1
37042852	C	A	17	0	17	9	0	9	0	0	0	0	0	0	0	0	0	0	0	0	0	0	0	0	0	0	0	0	0	1	1	0	1	0	0	1	1	1	1	0	0	1
37043743	T	C	17	0	17	10	0	10	0	0	0	0	0	0	0	0	0	0	0	0	0	0	0	0	0	0	0	0	0	1	0	0	1	0	0	1	1	1	1	0	0	1
37043765	C	T	17	0	17	10	0	10	0	0	0	0	0	0	0	0	0	0	0	0	0	0	0	0	0	0	0	0	0	1	0	0	1	0	0	1	1	1	1	0	0	1
37043832	A	G	17	0	17	14	0	14	0	0	0	0	0	0	0	0	0	0	0	0	0	0	0	0	0	1	0	1	0	0	0	1	0	0	0	0	0	0	0	0	0	0
37044068	C	T	17	0	17	9	0	9	2	2	2	2	2	2	2	2	2	2	2	2	2	2	2	2	2	1	0	0	1	0	0	0	1	2	0	1	1	1	1	1	1	0
37044357	T	A	17	0	17	10	0	10	0	0	0	0	0	0	0	0	0	0	0	0	0	0	0	0	0	0	0	0	0	1	1	0	1	0	0	0	1	1	2	0	0	1
37044544	A	AATC	17	0	17	12	0	12	0	0	0	0	0	0	0	0	0	0	0	0	0	0	0	0	0	0	0	0	0	1	1	0	1	0	0	0	1	0	0	0	0	1
37044981	T	C	17	0	17	14	0	14	0	0	0	0	0	0	0	0	0	0	0	0	0	0	0	0	0	0	0	1	0	0	0	1	0	0	0	0	0	0	0	0	0	2
37045031	T	A	17	0	17	10	0	10	0	0	0	0	0	0	0	0	0	0	0	0	0	0	0	0	0	0	0	0	0	1	1	0	1	0	0	1	1	1	1	0	0	0
37045092	G	GATGGGGAACACATGTATACCTGTGGTGGATTCATTTTGATATTTGTC	9	6	15	17	0	17	0	0	1	0	.	.	.	0	.	.	2	.	0	0	0	0	0	0	0	0	0	0	0	0	0	0	0	0	0	0	0	0	0	0
37045094	A	G	4	12	16	17	0	17	0	2	0	.	.	.	.	0	.	.	.	.	.	.	0	.	.	0	0	0	0	0	0	0	0	0	0	0	0	0	0	0	0	0
37045097	C	CATGTATACCTGTGGTG	3	13	16	17	0	17	0	.	0	.	.	.	.	0	.	.	.	.	.	2	.	.	.	0	0	0	0	0	0	0	0	0	0	0	0	0	0	0	0	0
37045099	A	ATTC	10	6	16	17	0	17	0	0	0	0	.	.	.	0	.	.	.	0	0	2	0	0	0	0	0	0	0	0	0	0	0	0	0	0	0	0	0	0	0	0
37045384	T	C	17	0	17	12	1	13	0	0	0	0	0	0	0	0	0	0	0	0	0	0	0	0	0	0	0	0	0	1	1	0	1	0	0	1	0	0	.	0	0	0
37045397	C	T	17	0	17	13	1	14	0	0	0	0	0	0	0	0	0	0	0	0	0	0	0	0	0	0	0	1	0	0	0	1	0	0	0	0	0	0	.	0	0	2
37045405	C	T	17	0	17	13	0	13	0	0	0	0	0	0	0	0	0	0	0	0	0	0	0	0	0	0	0	0	0	1	1	0	1	0	0	1	0	0	0	0	0	0
37045736	G	A	17	0	17	16	0	16	0	0	0	0	0	0	0	0	0	0	0	0	0	0	0	0	0	0	0	0	0	0	0	0	0	1	0	0	0	0	0	0	0	0
37045751	A	ACTGAT	17	0	17	9	0	9	0	0	0	0	0	0	0	0	0	0	0	0	0	0	0	0	0	0	0	0	0	2	1	0	1	0	0	1	1	1	1	0	0	1
37045847	T	A	17	0	17	10	0	10	2	2	2	2	2	2	2	2	2	2	2	2	2	2	2	2	2	1	0	0	1	0	0	0	1	1	0	1	1	1	1	1	1	0
37045868	T	C	17	0	17	9	0	9	0	0	0	0	0	0	0	0	0	0	0	0	0	0	0	0	0	0	0	0	0	1	1	0	1	0	0	1	1	1	1	0	0	1
37045869	A	G	17	0	17	9	0	9	0	0	0	0	0	0	0	0	0	0	0	0	0	0	0	0	0	0	0	0	0	1	1	0	1	0	0	1	1	1	1	0	0	1
37045879	C	T	17	0	17	9	0	9	0	0	0	0	0	0	0	0	0	0	0	0	0	0	0	0	0	0	0	0	0	1	1	0	1	0	0	1	1	1	1	0	0	1
37045930	C	G	17	0	17	9	0	9	2	2	2	2	2	2	2	2	2	2	2	2	2	2	2	2	2	1	0	0	1	0	0	0	1	1	0	1	2	1	1	1	1	0
37045941	G	A	17	0	17	10	0	10	0	0	0	0	0	0	0	0	0	0	0	0	0	0	0	0	0	0	0	0	0	1	1	0	1	0	0	1	0	1	1	0	0	1
37045987	C	G	17	0	17	9	0	9	0	0	0	0	0	0	0	0	0	0	0	0	0	0	0	0	0	0	0	0	0	1	1	0	1	0	0	1	1	1	1	0	0	1
37046114	A	G	17	0	17	7	0	7	2	2	2	2	2	2	2	2	2	2	2	2	2	2	2	2	2	1	0	0	1	0	0	0	2	1	0	1	1	2	1	1	0	0
37046120	G	T	17	0	17	11	0	11	0	0	0	0	0	0	0	0	0	0	0	0	0	0	0	0	0	0	0	0	0	1	1	0	0	0	0	1	1	0	1	0	0	1
37046138	C	CT	17	0	17	14	0	14	0	0	0	0	0	0	0	0	0	0	0	0	0	0	0	0	0	1	1	0	0	0	0	1	0	0	0	0	0	0	0	0	0	0
37046281	A	G	17	0	17	9	0	9	0	0	0	0	0	0	0	0	0	0	0	0	0	0	0	0	0	0	0	0	0	1	1	0	1	0	0	1	2	1	1	0	0	1
37046330	C	A	17	0	17	9	0	9	0	0	0	0	0	0	0	0	0	0	0	0	0	0	0	0	0	0	0	0	0	1	1	0	1	0	0	1	1	1	1	0	0	1
37046364	T	C	17	0	17	9	0	9	0	0	0	0	0	0	0	0	0	0	0	0	0	0	0	0	0	0	0	0	0	1	1	0	1	0	0	1	1	1	1	0	0	1
37046562	C	T	17	0	17	9	0	9	0	0	0	0	0	0	0	0	0	0	0	0	0	0	0	0	0	0	0	0	0	1	1	0	1	0	0	1	1	1	1	0	0	1
37046580	G	T	17	0	17	9	0	9	0	0	0	0	0	0	0	0	0	0	0	0	0	0	0	0	0	0	0	0	0	1	1	0	1	0	0	1	1	1	1	0	0	1
37046801	G	T	17	0	17	11	0	11	0	0	0	0	0	0	0	0	0	0	0	0	0	0	0	0	0	0	0	0	0	1	0	0	1	0	0	0	2	1	1	0	0	1
37046833	A	G	17	0	17	9	0	9	0	0	0	0	0	0	0	0	0	0	0	0	0	0	0	0	0	0	0	0	0	1	1	0	1	0	0	1	2	1	1	0	0	1
37046907	G	A	17	0	17	10	0	10	0	0	0	0	0	0	0	0	0	0	0	0	0	0	0	0	0	0	0	0	0	1	1	0	1	0	0	1	1	0	1	0	0	1
37046948	G	A	17	0	17	10	0	10	0	0	0	0	0	0	0	0	0	0	0	0	0	0	0	0	0	0	0	0	0	1	1	0	1	0	0	1	1	0	1	0	0	1
37046955	G	A	17	0	17	10	0	10	0	0	0	0	0	0	0	0	0	0	0	0	0	0	0	0	0	0	0	0	0	1	1	0	1	0	0	1	1	0	1	0	0	1
37047032	C	T	17	0	17	9	0	9	0	0	0	0	0	0	0	0	0	0	0	0	0	0	0	0	0	0	0	0	0	1	1	0	1	0	0	1	1	1	1	0	0	1
37047036	T	C	17	0	17	9	0	9	0	0	0	0	0	0	0	0	0	0	0	0	0	0	0	0	0	0	0	0	0	1	1	0	1	0	0	1	1	1	1	0	0	1
37047045	G	A	17	0	17	9	0	9	0	0	0	0	0	0	0	0	0	0	0	0	0	0	0	0	0	0	0	0	0	1	1	0	1	0	0	1	1	1	1	0	0	1
37047072	T	C	17	0	17	9	0	9	0	0	0	0	0	0	0	0	0	0	0	0	0	0	0	0	0	0	0	0	0	1	1	0	1	0	0	1	1	1	1	0	0	1
37047088	G	A	17	0	17	13	0	13	0	0	0	0	0	0	0	0	0	0	0	0	0	0	0	0	0	1	1	1	0	0	0	1	0	0	0	0	0	0	0	0	0	0
37047103	A	C	17	0	17	11	0	11	0	0	0	0	0	0	0	0	0	0	0	0	0	0	0	0	0	0	0	0	0	1	1	0	1	0	0	0	1	1	0	0	0	1
37047113	C	A	17	0	17	11	0	11	0	0	0	0	0	0	0	0	0	0	0	0	0	0	0	0	0	0	0	0	0	1	1	0	1	0	0	0	1	1	0	0	0	1
37047117	T	C	17	0	17	11	0	11	0	0	0	0	0	0	0	0	0	0	0	0	0	0	0	0	0	0	0	0	0	1	1	0	1	0	0	0	1	1	0	0	0	1
37047168	G	A	17	0	17	10	0	10	0	0	0	0	0	0	0	0	0	0	0	0	0	0	0	0	0	0	0	0	0	1	1	0	1	0	0	1	1	1	0	0	0	1
37047190	C	A	17	0	17	9	0	9	0	0	0	0	0	0	0	0	0	0	0	0	0	0	0	0	0	0	0	0	0	2	1	0	1	0	0	1	1	1	1	0	0	1
37047218	TC	T	17	0	17	9	0	9	0	0	0	0	0	0	0	0	0	0	0	0	0	0	0	0	0	0	0	0	0	2	1	0	1	0	0	1	1	1	1	0	0	1
37047286	T	C	17	0	17	9	0	9	0	0	0	0	0	0	0	0	0	0	0	0	0	0	0	0	0	0	0	0	0	1	1	0	1	0	0	1	1	1	1	0	0	1
37047352	C	T	17	0	17	8	0	8	0	0	0	0	0	0	0	0	0	0	0	0	0	0	0	0	0	0	0	0	0	2	2	0	1	0	2	0	1	1	1	1	0	1
37047365	A	G	17	0	17	11	0	11	0	0	0	0	0	0	0	0	0	0	0	0	0	0	0	0	0	0	0	0	0	1	0	0	1	0	0	0	1	1	1	0	0	1
37047391	C	T	17	0	17	10	0	10	0	0	0	0	0	0	0	0	0	0	0	0	0	0	0	0	0	0	0	0	0	1	0	0	1	0	0	1	1	1	1	0	0	1
37047400	C	A	17	0	17	10	0	10	0	0	0	0	0	0	0	0	0	0	0	0	0	0	0	0	0	0	0	0	0	1	0	0	1	0	0	1	1	1	1	0	0	1
37047468	T	C	17	0	17	9	1	10	0	0	0	0	0	0	0	0	0	0	0	0	0	0	0	0	0	0	0	0	0	.	1	0	1	0	0	1	1	1	1	0	0	1
37047489	T	C	17	0	17	10	1	11	0	0	0	0	0	0	0	0	0	0	0	0	0	0	0	0	0	0	0	0	0	.	1	0	1	0	0	1	1	1	1	0	0	0
37047558	C	T	17	0	17	11	0	11	0	0	0	0	0	0	0	0	0	0	0	0	0	0	0	0	0	0	0	0	0	2	0	0	1	0	0	1	1	0	1	0	0	1
37047559	A	G	17	0	17	11	0	11	0	0	0	0	0	0	0	0	0	0	0	0	0	0	0	0	0	0	0	0	0	2	0	0	1	0	0	1	1	0	1	0	0	1
37047571	G	A	17	0	17	9	0	9	0	0	0	0	0	0	0	0	0	0	0	0	0	0	0	0	0	0	0	0	0	2	1	0	1	0	0	1	1	1	1	0	0	1
37047580	G	A	17	0	17	9	0	9	0	0	0	0	0	0	0	0	0	0	0	0	0	0	0	0	0	0	0	0	0	2	1	0	1	0	0	1	1	1	1	0	0	1
37047594	T	C	17	0	17	9	0	9	0	0	0	0	0	0	0	0	0	0	0	0	0	0	0	0	0	0	0	0	0	1	1	0	1	0	0	1	1	1	1	0	0	1
37047595	C	CCA	17	0	17	10	0	10	0	0	0	0	0	0	0	0	0	0	0	0	0	0	0	0	0	0	0	0	0	1	0	0	1	0	0	1	1	1	1	0	0	1
37047596	A	C	17	0	17	16	0	16	0	0	0	0	0	0	0	0	0	0	0	0	0	0	0	0	0	0	0	0	0	0	1	0	0	0	0	0	0	0	0	0	0	0
37047655	CT	C	17	0	17	10	0	10	0	0	0	0	0	0	0	0	0	0	0	0	0	0	0	0	0	0	0	1	0	1	1	1	0	0	2	0	0	0	0	1	0	1
37047710	A	G	17	0	17	10	0	10	0	0	0	0	0	0	0	0	0	0	0	0	0	0	0	0	0	0	0	0	0	1	1	0	1	0	0	0	1	1	1	0	0	1
37047758	C	T	17	0	17	9	0	9	0	0	0	0	0	0	0	0	0	0	0	0	0	0	0	0	0	0	0	0	0	1	1	0	1	0	0	1	1	1	1	0	0	1
37047802	T	C	17	0	17	13	0	13	0	0	0	0	0	0	0	0	0	0	0	0	0	0	0	0	0	1	1	1	0	0	0	1	0	0	0	0	0	0	0	0	0	0
37047869	C	T	17	0	17	14	0	14	2	2	2	2	2	2	2	2	2	2	2	2	2	2	2	2	2	2	1	2	1	2	2	2	2	2	2	2	2	2	2	2	1	2
37047996	C	T	17	0	17	13	0	13	0	0	0	0	0	0	0	0	0	0	0	0	0	0	0	0	0	1	1	1	0	0	0	1	0	0	0	0	0	0	0	0	0	0
37048013	C	G	17	0	17	10	0	10	0	0	0	0	0	0	0	0	0	0	0	0	0	0	0	0	0	0	0	0	0	1	1	0	1	0	0	1	0	1	1	0	0	1
37048014	G	T	17	0	17	10	0	10	0	0	0	0	0	0	0	0	0	0	0	0	0	0	0	0	0	0	0	0	0	1	1	0	1	0	0	1	0	1	1	0	0	1
37048088	A	G	17	0	17	9	0	9	0	0	0	0	0	0	0	0	0	0	0	0	0	0	0	0	0	0	0	0	0	1	1	0	1	0	0	1	1	1	1	0	0	1
37048281	C	A	17	0	17	13	0	13	0	0	0	0	0	0	0	0	0	0	0	0	0	0	0	0	0	0	0	0	0	1	1	0	0	0	2	0	0	0	0	1	0	0
37048295	T	C	17	0	17	9	0	9	0	0	0	0	0	0	0	0	0	0	0	0	0	0	0	0	0	0	0	0	0	1	1	0	1	0	0	1	1	1	1	0	0	1
37048446	T	C	17	0	17	10	0	10	2	2	2	2	2	2	2	2	2	2	2	2	2	2	2	2	2	1	0	0	1	0	0	0	1	1	0	1	1	1	1	1	1	0
37048502	T	A	17	0	17	10	0	10	2	2	2	2	2	2	2	2	2	2	2	2	2	2	2	2	2	1	0	0	1	0	0	0	1	1	0	1	1	1	1	1	1	0
37048540	A	G	17	0	17	8	0	8	2	2	2	2	2	2	2	2	2	2	2	2	2	2	2	2	2	1	0	0	1	1	1	0	2	1	0	2	2	2	2	1	1	1
37048555	T	C	17	0	17	9	0	9	0	0	0	0	0	0	0	0	0	0	0	0	0	0	0	0	0	0	0	0	0	1	1	0	1	0	0	1	1	1	2	0	0	1
37048588	G	A	9	0	9	17	0	17	2	1	2	1	2	1	1	2	0	1	2	2	1	2	2	2	1	0	0	0	0	0	0	0	0	0	0	0	0	0	0	0	0	0
37048719	A	G	17	0	17	8	0	8	2	2	2	2	2	2	2	2	2	2	2	2	2	2	2	2	2	1	0	0	1	1	1	0	2	1	0	2	2	2	2	1	1	1
37048743	C	T	17	0	17	13	0	13	0	0	0	0	0	0	0	0	0	0	0	0	0	0	0	0	0	1	1	1	0	0	0	1	0	0	0	0	0	0	0	0	0	0
37048825	G	T	17	0	17	11	0	11	0	0	0	0	0	0	0	0	0	0	0	0	0	0	0	0	0	0	0	0	0	1	1	0	1	0	0	1	1	0	0	0	0	1
37048879	G	GT	17	0	17	9	0	9	2	2	2	2	2	2	2	2	2	2	2	2	2	2	2	2	2	1	0	0	1	0	0	0	1	1	0	1	1	1	0	1	1	0
37048984	T	C	17	0	17	7	0	7	2	2	2	2	2	2	2	2	2	2	2	2	2	2	2	2	2	1	0	0	1	1	2	0	2	1	0	2	2	2	2	1	1	1
37049017	TA	T	17	0	17	13	0	13	0	0	0	0	0	0	0	0	0	0	0	0	0	0	0	0	0	1	1	1	0	0	0	1	0	0	0	0	0	0	0	0	0	0
37049061	A	G	17	0	17	6	0	6	2	2	2	2	2	2	2	2	2	2	2	2	2	2	2	2	2	0	0	0	1	1	2	0	2	1	0	2	2	2	2	1	1	1
37049092	A	C	17	0	17	7	0	7	2	2	2	2	2	2	2	2	2	2	2	2	2	2	2	2	2	0	0	0	1	1	1	0	2	1	0	2	2	2	2	1	1	1
37049159	A	C	17	0	17	9	0	9	2	2	2	2	2	2	2	2	2	2	2	2	2	2	2	2	2	1	0	0	1	0	0	0	1	1	0	1	1	0	1	1	1	0
37049196	C	T	17	0	17	10	0	10	0	0	0	0	0	0	0	0	0	0	0	0	0	0	0	0	0	0	0	0	0	1	1	0	1	0	0	1	1	1	0	0	0	1
37049200	C	T	17	0	17	8	0	8	2	2	2	2	2	2	2	2	2	2	2	2	2	2	2	2	2	1	0	0	1	1	1	0	2	1	0	2	2	2	2	1	1	1
37049249	C	T	14	0	14	17	0	17	0	1	0	0	0	0	1	0	0	1	0	0	0	0	0	0	0	0	0	0	0	0	0	0	0	0	0	0	0	0	0	0	0	0
37049291	C	T	17	0	17	17	0	17	2	2	2	2	2	2	2	2	2	2	2	2	2	2	2	2	2	2	2	2	2	2	2	2	2	2	2	2	2	2	2	2	2	2
37049427	C	G	17	0	17	8	0	8	0	0	0	0	0	0	0	0	0	0	0	0	0	0	0	0	0	2	2	2	1	2	2	2	1	1	2	1	1	1	1	1	1	2
37049538	G	A	14	0	14	11	0	11	2	1	2	2	2	2	1	2	2	1	2	2	2	2	2	2	2	1	0	0	1	0	0	0	0	1	0	0	1	0	0	1	1	0
37049542	A	G	14	0	14	12	0	12	2	1	2	2	2	2	1	2	2	1	2	2	2	2	2	2	2	1	0	0	1	1	1	0	1	1	0	1	2	1	1	1	1	1
37049551	A	G	14	0	14	11	0	11	2	1	2	2	2	2	1	2	2	1	2	2	2	2	2	2	2	1	0	0	1	0	0	0	0	1	0	0	1	0	0	1	1	0
37049561	G	A	17	0	17	10	0	10	2	2	2	2	2	2	2	2	2	2	2	2	2	2	2	2	2	1	0	0	1	0	0	0	1	1	0	1	1	1	1	1	1	0
37049709	C	CCAAGG	17	0	17	8	0	8	2	2	2	2	2	2	2	2	2	2	2	2	2	2	2	2	2	1	0	0	1	0	0	0	1	1	0	1	0	0	1	1	1	0
37049711	TC	T	17	0	17	8	0	8	2	2	2	2	2	2	2	2	2	2	2	2	2	2	2	2	2	1	0	0	1	0	0	0	1	1	0	1	0	0	1	1	1	0
37049715	A	G	17	0	17	8	0	8	2	2	2	2	2	2	2	2	2	2	2	2	2	2	2	2	2	1	0	0	1	0	0	0	1	1	0	1	0	0	1	1	1	0
37049716	G	GTTGGCC	17	0	17	8	0	8	2	2	2	2	2	2	2	2	2	2	2	2	2	2	2	2	2	1	0	0	1	0	0	0	1	1	0	1	0	0	1	1	1	0
37049750	T	C	17	0	17	8	0	8	2	2	2	2	2	2	2	2	2	2	2	2	2	2	2	2	2	1	0	0	1	0	0	0	1	1	0	1	0	1	1	1	0	0
37049768	G	A	17	0	17	8	0	8	2	2	2	2	2	2	2	2	2	2	2	2	2	2	2	2	2	1	0	0	1	0	0	0	1	1	0	1	0	1	1	1	0	0
37049849	C	A	17	0	17	9	0	9	2	2	2	2	2	2	2	2	2	2	2	2	2	2	2	2	2	1	0	0	1	0	0	0	1	1	0	1	0	1	1	1	1	0
37049871	G	A	17	0	17	9	0	9	2	2	2	2	2	2	2	2	2	2	2	2	2	2	2	2	2	1	0	0	1	0	0	0	1	1	0	1	0	1	1	1	1	0
37050051	C	T	17	0	17	13	0	13	0	0	0	0	0	0	0	0	0	0	0	0	0	0	0	0	0	0	0	0	0	1	1	0	0	0	2	0	0	0	0	1	0	0
37050118	T	TG	17	0	17	14	0	14	2	2	2	2	2	2	2	2	2	2	2	2	2	2	2	2	2	2	1	2	1	2	2	2	2	2	2	2	2	2	2	2	0	2
37050145	G	A	17	0	17	7	0	7	2	2	2	2	2	2	2	2	2	2	2	2	2	2	2	2	2	1	0	0	1	1	1	0	2	1	0	2	2	2	2	1	0	1
37050292	T	C	17	0	17	7	0	7	2	2	2	2	2	2	2	2	2	2	2	2	2	2	2	2	2	1	0	0	1	1	1	0	2	1	0	2	2	2	2	1	1	0
37050651	C	G	17	0	17	9	0	9	0	0	0	0	0	0	0	0	0	0	0	0	0	0	0	0	0	0	0	0	0	1	1	0	1	0	0	1	1	1	2	0	0	1
37050660	T	C	17	0	17	15	0	15	0	0	0	0	0	0	0	0	0	0	0	0	0	0	0	0	0	0	0	0	0	0	1	0	0	0	0	0	0	0	0	1	0	0
37051222	T	G	17	0	17	12	1	13	0	0	0	0	0	0	0	0	0	0	0	0	0	0	0	0	0	1	1	1	0	0	0	1	0	0	0	0	0	0	.	0	0	0
37051856	G	A	14	0	14	11	0	11	2	1	2	2	2	2	1	2	2	1	2	2	2	2	2	2	2	1	0	0	1	0	0	0	0	1	0	0	1	0	0	1	1	0
37051924	C	A	17	0	17	10	0	10	2	2	2	2	2	2	2	2	2	2	2	2	2	2	2	2	2	2	1	1	1	1	1	1	2	1	0	2	2	2	2	1	1	1
37051956	G	A	17	0	17	13	0	13	0	0	0	0	0	0	0	0	0	0	0	0	0	0	0	0	0	1	1	1	0	0	0	1	0	0	0	0	0	0	0	0	0	0
37052042	G	A	17	0	17	6	0	6	2	2	2	2	2	2	2	2	2	2	2	2	2	2	2	2	2	0	0	0	1	0	2	0	2	1	0	2	2	2	2	1	1	1
37052496	G	GA	17	0	17	7	0	7	2	2	2	2	2	2	2	2	2	2	2	2	2	2	2	2	2	1	0	0	1	1	1	0	2	1	0	2	2	2	2	1	1	0
37052527	A	G	17	0	17	7	0	7	2	2	2	2	2	2	2	2	2	2	2	2	2	2	2	2	2	1	0	0	1	1	1	0	2	1	0	2	2	2	2	1	1	0
37052540	T	C	17	0	17	7	0	7	2	2	2	2	2	2	2	2	2	2	2	2	2	2	2	2	2	1	0	0	1	1	1	0	2	1	0	2	2	2	2	1	1	0
37052578	A	G	17	0	17	9	0	9	2	2	2	2	2	2	2	2	2	2	2	2	2	2	2	2	2	1	0	0	1	0	0	0	1	1	0	0	1	1	1	1	1	0
37052783	AT	A	10	0	10	12	0	12	2	0	0	2	2	0	1	2	1	1	2	2	2	2	2	2	0	0	0	0	0	1	0	0	0	0	0	2	2	2	0	1	0	0
37053002	T	C	17	0	17	10	0	10	2	2	2	2	2	2	2	2	2	2	2	2	2	2	2	2	2	1	0	0	1	0	0	0	1	1	0	1	1	1	1	1	1	0
37053035	C	T	17	0	17	8	0	8	2	2	2	2	2	2	2	2	2	2	2	2	2	2	2	2	2	1	0	0	1	1	1	0	2	1	0	2	2	2	2	1	1	1
37053043	G	T	17	0	17	15	0	15	0	0	0	0	0	0	0	0	0	0	0	0	0	0	0	0	0	0	0	0	0	0	1	0	0	0	0	0	0	0	0	1	0	0
37053157	T	G	17	0	17	7	0	7	2	2	2	2	2	2	2	2	2	2	2	2	2	2	2	2	2	1	0	0	1	1	1	0	2	1	0	2	2	2	2	2	1	1
37053170	T	C	17	0	17	7	0	7	2	2	2	2	2	2	2	2	2	2	2	2	2	2	2	2	2	1	0	0	1	1	1	0	2	1	0	2	2	2	2	2	1	1
37053291	T	C	17	0	17	13	0	13	0	0	0	0	0	0	0	0	0	0	0	0	0	0	0	0	0	1	1	1	0	0	0	1	0	0	0	0	0	0	0	0	0	0
37053580	A	G	17	0	17	11	0	11	2	2	2	2	2	2	2	2	2	2	2	2	2	2	2	2	2	2	1	1	1	0	0	1	1	1	0	1	1	1	1	1	2	0
37053614	GTTTATCAATATCACT	G	17	0	17	10	0	10	2	2	2	2	2	2	2	2	2	2	2	2	2	2	2	2	2	2	1	1	1	1	1	1	2	1	0	2	2	2	2	1	1	1
37053640	G	A	17	0	17	10	0	10	2	2	2	2	2	2	2	2	2	2	2	2	2	2	2	2	2	2	1	1	1	1	1	1	2	1	0	2	2	2	2	1	1	1
37053719	C	T	17	0	17	10	0	10	2	2	2	2	2	2	2	2	2	2	2	2	2	2	2	2	2	2	1	1	1	1	1	1	2	1	0	2	2	2	2	1	1	1
37053740	GAA	G	17	0	17	10	0	10	2	2	2	2	2	2	2	2	2	2	2	2	2	2	2	2	2	2	1	1	1	1	1	1	2	1	0	2	2	2	2	1	1	1
37053773	A	C	17	0	17	10	0	10	2	2	2	2	2	2	2	2	2	2	2	2	2	2	2	2	2	2	1	1	1	1	1	1	2	1	0	2	2	2	2	1	1	1
37053776	C	T	17	0	17	9	0	9	0	0	0	0	0	0	0	0	0	0	0	0	0	0	0	0	0	0	0	0	0	1	1	0	1	0	0	1	1	1	1	0	0	1
37053843	G	C	17	0	17	9	0	9	2	2	2	2	2	2	2	2	2	2	2	2	2	2	2	2	2	2	1	1	1	1	1	0	2	1	0	2	2	2	2	1	1	1
37053868	C	T	17	0	17	9	0	9	2	2	2	2	2	2	2	2	2	2	2	2	2	2	2	2	2	0	0	0	1	0	0	0	1	1	0	1	0	1	1	1	1	0
37053946	C	T	17	0	17	7	0	7	2	2	2	2	2	2	2	2	2	2	2	2	2	2	2	2	2	2	1	2	1	1	1	0	2	1	0	2	2	2	2	1	1	1
37053952	G	T	17	0	17	9	0	9	2	2	2	2	2	2	2	2	2	2	2	2	2	2	2	2	2	2	1	1	1	1	1	0	2	1	0	2	2	2	2	1	1	1
37053961	G	A	17	0	17	9	0	9	2	2	2	2	2	2	2	2	2	2	2	2	2	2	2	2	2	2	1	1	1	1	1	0	2	1	0	2	2	2	2	1	1	1
37054009	C	CACGTAA	17	0	17	9	0	9	2	2	2	2	2	2	2	2	2	2	2	2	2	2	2	2	2	2	1	1	1	1	1	0	2	1	0	2	2	2	2	1	1	1
37054093	G	A	17	0	17	7	0	7	2	2	2	2	2	2	2	2	2	2	2	2	2	2	2	2	2	2	1	1	1	1	2	1	2	1	0	2	2	2	2	1	1	1
37054120	C	A	17	0	17	10	0	10	2	2	2	2	2	2	2	2	2	2	2	2	2	2	2	2	2	2	1	1	1	1	1	1	2	1	0	2	2	2	2	1	1	1
37054150	C	T	17	0	17	10	0	10	2	2	2	2	2	2	2	2	2	2	2	2	2	2	2	2	2	2	1	1	1	1	1	1	2	1	0	2	2	2	2	1	1	1
37054183	T	C	17	0	17	13	0	13	0	0	0	0	0	0	0	0	0	0	0	0	0	0	0	0	0	1	1	1	0	0	0	1	0	0	0	0	0	0	0	0	0	0
37054216	G	A	17	0	17	6	1	7	2	2	2	2	2	2	2	2	2	2	2	2	2	2	2	2	2	2	1	1	1	1	0	1	2	.	0	2	2	2	2	1	1	1
37054230	A	G	17	0	17	13	1	14	2	2	2	2	2	2	2	2	2	2	2	2	2	2	2	2	2	2	1	2	1	2	2	2	2	.	2	2	2	2	2	2	1	2
37054343	C	CAG	17	0	17	9	0	9	2	2	2	2	2	2	2	2	2	2	2	2	2	2	2	2	2	2	1	1	1	1	1	1	2	1	0	2	2	2	2	1	0	1
37054408	A	G	17	0	17	10	0	10	2	2	2	2	2	2	2	2	2	2	2	2	2	2	2	2	2	2	1	1	1	1	1	1	2	1	0	2	2	2	2	1	1	1
37054473	T	C	17	0	17	7	0	7	2	2	2	2	2	2	2	2	2	2	2	2	2	2	2	2	2	2	1	1	1	1	0	2	2	1	0	2	2	2	2	1	1	1
37054478	C	T	17	0	17	14	0	14	0	0	0	0	0	0	0	0	0	0	0	0	0	0	0	0	0	0	0	0	1	0	0	0	0	0	0	0	0	0	0	1	1	0
37054572	T	C	17	0	17	7	0	7	2	2	2	2	2	2	2	2	2	2	2	2	2	2	2	2	2	2	2	1	1	1	1	1	2	1	0	2	2	2	2	1	1	1
37054599	A	T	17	0	17	8	0	8	2	2	2	2	2	2	2	2	2	2	2	2	2	2	2	2	2	1	0	0	1	1	1	0	2	1	0	2	2	2	2	1	1	1
37054695	C	T	17	0	17	13	0	13	0	0	0	0	0	0	0	0	0	0	0	0	0	0	0	0	0	1	1	1	0	0	0	1	0	0	0	0	0	0	0	0	0	0
37054772	T	G	17	0	17	9	0	9	2	2	2	2	2	2	2	2	2	2	2	2	2	2	2	2	2	2	1	1	1	1	1	1	2	1	0	2	2	2	2	1	0	1
37054827	T	C	17	0	17	14	0	14	2	2	2	2	2	2	2	2	2	2	2	2	2	2	2	2	2	2	1	2	1	2	2	2	2	2	2	2	2	2	2	2	0	2
37054836	A	G	17	0	17	13	0	13	0	0	0	0	0	0	0	0	0	0	0	0	0	0	0	0	0	0	0	0	0	1	1	0	0	0	2	0	0	0	0	1	0	0
37054883	A	G	17	0	17	10	0	10	2	2	2	2	2	2	2	2	2	2	2	2	2	2	2	2	2	2	1	1	1	1	1	1	2	1	0	2	2	2	2	1	1	1
37054912	T	C	17	0	17	8	0	8	2	2	2	2	2	2	2	2	2	2	2	2	2	2	2	2	2	2	1	0	1	1	1	1	2	0	0	2	2	2	2	1	1	1
37054927	A	G	17	0	17	16	0	16	0	0	0	0	0	0	0	0	0	0	0	0	0	0	0	0	0	0	0	0	0	1	0	0	0	0	0	0	0	0	0	0	0	0
37054986	T	G	17	0	17	10	0	10	2	2	2	2	2	2	2	2	2	2	2	2	2	2	2	2	2	2	1	1	1	1	1	1	2	1	0	2	2	2	2	1	1	1
37055019	T	C	17	0	17	9	0	9	0	0	0	0	0	0	0	0	0	0	0	0	0	0	0	0	0	0	0	0	0	1	1	0	1	0	0	1	1	2	1	0	0	1
37055121	C	T	17	0	17	9	0	9	0	0	0	0	0	0	0	0	0	0	0	0	0	0	0	0	0	0	0	0	0	1	1	0	1	0	0	1	1	1	1	0	0	1
37055144	C	G	17	0	17	7	0	7	2	2	2	2	2	2	2	2	2	2	2	2	2	2	2	2	2	2	0	1	1	0	1	1	2	1	0	2	2	2	2	1	0	1
37055160	C	G	17	0	17	7	0	7	2	2	2	2	2	2	2	2	2	2	2	2	2	2	2	2	2	2	0	1	1	0	1	1	2	1	0	2	2	2	2	1	0	1
37055252	G	A	17	0	17	6	1	7	2	2	2	2	2	2	2	2	2	2	2	2	2	2	2	2	2	2	.	1	1	1	1	0	2	1	0	2	2	2	2	1	1	1
37055321	C	G	17	0	17	10	0	10	0	0	0	0	0	0	0	0	0	0	0	0	0	0	0	0	0	0	0	0	0	0	2	0	1	0	0	1	1	1	1	0	0	1
37055372	A	G	17	0	17	10	0	10	2	2	2	2	2	2	2	2	2	2	2	2	2	2	2	2	2	2	1	1	1	1	1	1	2	1	0	2	2	2	2	1	1	1
37055406	C	T	17	0	17	10	0	10	2	2	2	2	2	2	2	2	2	2	2	2	2	2	2	2	2	2	1	1	1	0	0	1	1	1	0	0	1	1	1	1	0	0
37055413	G	A	17	0	17	9	0	9	0	0	0	0	0	0	0	0	0	0	0	0	0	0	0	0	0	0	0	0	0	1	1	0	1	0	0	2	1	1	1	0	0	1
37055416	G	C	17	0	17	9	0	9	2	2	2	2	2	2	2	2	2	2	2	2	2	2	2	2	2	2	1	1	1	1	1	1	2	1	0	2	2	2	2	1	0	1
37055429	A	G	17	0	17	16	0	16	0	0	0	0	0	0	0	0	0	0	0	0	0	0	0	0	0	0	0	0	0	0	0	0	0	0	0	1	0	0	0	0	0	0
37055450	G	A	17	0	17	10	0	10	2	2	2	2	2	2	2	2	2	2	2	2	2	2	2	2	2	2	1	1	1	0	0	1	1	1	0	1	1	1	1	2	0	0
37055484	A	G	17	0	17	15	0	15	2	2	2	2	2	2	2	2	2	2	2	2	2	2	2	2	2	2	2	2	1	2	2	2	2	2	2	2	2	2	2	2	1	2
37055542	T	C	17	0	17	13	0	13	0	0	0	0	0	0	0	0	0	0	0	0	0	0	0	0	0	1	1	1	0	0	0	1	0	0	0	0	0	0	0	0	0	0
37055680	C	A	17	0	17	9	0	9	2	2	2	2	2	2	2	2	2	2	2	2	2	2	2	2	2	2	1	1	1	1	1	1	2	1	0	2	2	2	2	1	0	1
37055772	ATTACT	A	17	0	17	7	0	7	2	2	2	2	2	2	2	2	2	2	2	2	2	2	2	2	2	2	1	1	1	1	1	2	2	0	0	2	2	2	2	1	1	1
37055783	GA	G	17	0	17	8	1	9	2	2	2	2	2	2	2	2	2	2	2	2	2	2	2	2	2	1	0	0	1	0	0	0	0	0	.	1	1	1	1	1	1	0
37055872	G	A	17	0	17	9	0	9	2	2	2	2	2	2	2	2	2	2	2	2	2	2	2	2	2	1	0	0	1	0	0	0	0	1	0	1	1	1	1	1	1	0
37055892	C	T	17	0	17	11	0	11	2	2	2	2	2	2	2	2	2	2	2	2	2	2	2	2	2	2	1	1	1	0	0	1	0	1	0	1	1	1	1	1	1	0
37055926	T	C	16	1	17	10	0	10	2	2	2	2	2	.	2	2	2	2	2	2	2	2	2	2	2	2	1	1	1	1	1	1	2	1	0	2	2	2	2	1	1	1
37055970	A	G	16	1	17	7	0	7	2	2	2	2	2	.	2	2	2	2	2	2	2	2	2	2	2	2	1	1	1	1	1	2	2	1	0	2	2	2	2	1	1	1
37056029	G	T	17	0	17	7	0	7	2	2	2	2	2	2	2	2	2	2	2	2	2	2	2	2	2	2	1	1	1	1	2	1	2	1	0	2	2	2	2	1	1	1
37056036	T	G	17	0	17	7	0	7	2	2	2	2	2	2	2	2	2	2	2	2	2	2	2	2	2	2	1	1	1	1	2	1	2	1	0	2	2	2	2	1	1	1
37056096	C	T	17	0	17	10	0	10	2	2	2	2	2	2	2	2	2	2	2	2	2	2	2	2	2	2	1	1	1	1	1	1	2	1	0	2	2	2	2	1	1	1
37056235	C	G	17	0	17	13	0	13	0	0	0	0	0	0	0	0	0	0	0	0	0	0	0	0	0	1	1	1	0	0	0	1	0	0	0	0	0	0	0	0	0	0
37056257	ACTGCCAGG	A	17	0	17	9	0	9	2	2	2	2	2	2	2	2	2	2	2	2	2	2	2	2	2	2	1	1	1	1	1	1	2	0	0	2	2	2	2	1	1	1
37056307	G	A	17	0	17	15	0	15	0	0	0	0	0	0	0	0	0	0	0	0	0	0	0	0	0	0	0	0	0	1	0	0	0	0	2	0	0	0	0	0	0	0
37056314	A	AG	17	0	17	9	0	9	2	2	2	2	2	2	2	2	2	2	2	2	2	2	2	2	2	2	1	1	1	1	1	1	2	0	0	2	2	2	2	1	1	1
37056335	C	T	17	0	17	9	0	9	2	2	2	2	2	2	2	2	2	2	2	2	2	2	2	2	2	2	1	1	1	1	1	1	2	0	0	2	2	2	2	1	1	1
37056337	T	C	17	0	17	9	0	9	2	2	2	2	2	2	2	2	2	2	2	2	2	2	2	2	2	2	1	1	1	1	1	1	2	0	0	2	2	2	2	1	1	1
37056386	T	A	17	0	17	10	0	10	2	2	2	2	2	2	2	2	2	2	2	2	2	2	2	2	2	1	0	0	1	0	0	0	1	1	0	1	1	1	1	1	1	0
37056387	A	G	17	0	17	10	0	10	2	2	2	2	2	2	2	2	2	2	2	2	2	2	2	2	2	1	0	0	1	0	0	0	1	1	0	1	1	1	1	1	1	0
37056402	G	A	17	0	17	10	0	10	2	2	2	2	2	2	2	2	2	2	2	2	2	2	2	2	2	2	1	1	1	1	1	1	2	1	0	2	2	2	2	1	1	1
37056413	G	T	17	0	17	10	0	10	2	2	2	2	2	2	2	2	2	2	2	2	2	2	2	2	2	1	0	0	1	0	0	0	1	1	0	1	1	1	1	1	1	0
37056590	T	C	17	0	17	7	0	7	2	2	2	2	2	2	2	2	2	2	2	2	2	2	2	2	2	2	2	1	1	1	1	1	2	1	0	2	2	2	2	1	1	1
37056601	GGGA	G	17	0	17	7	0	7	2	2	2	2	2	2	2	2	2	2	2	2	2	2	2	2	2	2	2	1	1	1	1	1	2	1	0	2	2	2	2	1	1	1
37056607	C	T	17	0	17	7	0	7	2	2	2	2	2	2	2	2	2	2	2	2	2	2	2	2	2	2	2	1	1	1	1	1	2	1	0	2	2	2	2	1	1	1
37056720	G	A	17	0	17	9	0	9	2	2	2	2	2	2	2	2	2	2	2	2	2	2	2	2	2	1	0	0	1	0	0	0	1	1	0	1	1	0	1	1	1	0
37056733	T	C	17	0	17	10	0	10	2	2	2	2	2	2	2	2	2	2	2	2	2	2	2	2	2	2	1	1	1	1	1	1	2	1	0	2	2	2	2	1	1	1
37056761	C	T	17	0	17	10	0	10	0	0	0	0	0	0	0	0	0	0	0	0	0	0	0	0	0	0	0	0	0	1	1	0	1	0	0	1	1	1	0	0	0	1
37056821	G	A	17	0	17	10	0	10	0	0	0	0	0	0	0	0	0	0	0	0	0	0	0	0	0	0	0	0	0	1	2	0	1	0	0	1	1	1	0	0	0	1
37056973	T	A	17	0	17	15	0	15	0	0	0	0	0	0	0	0	0	0	0	0	0	0	0	0	0	0	0	0	0	1	0	0	0	0	2	0	0	0	0	0	0	0
37056982	T	G	17	0	17	16	0	16	0	0	0	0	0	0	0	0	0	0	0	0	0	0	0	0	0	0	0	0	0	1	0	0	0	0	0	0	0	0	0	0	0	0
37057019	A	T	17	0	17	9	0	9	2	2	2	2	2	2	2	2	2	2	2	2	2	2	2	2	2	2	1	1	1	1	1	1	2	1	0	2	2	2	2	1	1	0
37057033	ATTGAAAATTGG	A	17	0	17	8	0	8	2	2	2	2	2	2	2	2	2	2	2	2	2	2	2	2	2	2	1	1	1	1	1	0	2	1	0	2	2	2	2	1	1	0
37057061	G	T	17	0	17	9	0	9	2	2	2	2	2	2	2	2	2	2	2	2	2	2	2	2	2	2	1	1	1	1	1	0	2	1	0	2	2	2	2	1	1	1
37057082	C	T	17	0	17	10	0	10	2	2	2	2	2	2	2	2	2	2	2	2	2	2	2	2	2	2	1	1	1	0	0	0	1	1	0	1	1	0	1	1	1	0
37057084	G	C	17	0	17	9	0	9	0	0	0	0	0	0	0	0	0	0	0	0	0	0	0	0	0	0	0	0	0	1	1	0	1	0	0	1	1	2	1	0	0	1
37057090	A	C	17	0	17	9	0	9	2	2	2	2	2	2	2	2	2	2	2	2	2	2	2	2	2	2	1	1	1	1	1	0	2	1	0	2	2	2	2	1	1	1
37057293	G	GT	16	1	17	8	0	8	2	2	2	2	2	2	2	2	2	.	2	2	2	2	2	2	2	2	1	1	1	1	1	0	2	1	0	2	2	2	2	0	1	1
37057351	T	C	17	0	17	6	1	7	2	2	2	2	2	2	2	2	2	2	2	2	2	2	2	2	2	2	1	1	1	1	1	0	2	1	0	2	2	2	2	1	.	1
37057360	G	A	17	0	17	14	0	14	0	0	0	0	0	0	0	0	0	0	0	0	0	0	0	0	0	0	0	1	0	0	0	2	0	0	0	0	0	0	0	0	0	1
37057515	TA	T	17	0	17	9	0	9	2	2	2	2	2	2	2	2	2	2	2	2	2	2	2	2	2	1	0	0	1	0	0	0	1	1	0	1	1	1	0	1	1	0
37057532	G	C	17	0	17	13	1	14	0	0	0	0	0	0	0	0	0	0	0	0	0	0	0	0	0	1	1	1	0	0	0	.	0	0	0	0	0	0	0	0	0	0
37057550	A	G	17	0	17	6	1	7	2	2	2	2	2	2	2	2	2	2	2	2	2	2	2	2	2	2	1	1	1	1	1	.	2	1	0	2	2	2	2	1	1	1
37057570	TG	T	16	1	17	10	0	10	2	2	2	2	2	2	2	2	2	2	2	2	.	2	2	2	2	2	1	1	1	1	1	1	2	1	0	2	2	2	2	1	1	1
37057572	AAAAACAACT	A	16	1	17	10	0	10	2	2	2	2	2	2	2	2	2	2	2	2	.	2	2	2	2	2	1	1	1	1	1	1	2	1	0	2	2	2	2	1	1	1
37057674	T	C	17	0	17	9	0	9	2	2	2	2	2	2	2	2	2	2	2	2	2	2	2	2	2	2	1	1	1	1	1	1	2	1	0	2	2	2	2	1	0	1
37057676	A	G	17	0	17	9	0	9	2	2	2	2	2	2	2	2	2	2	2	2	2	2	2	2	2	2	1	1	1	1	1	1	2	1	0	2	2	2	2	1	0	1
37057686	T	C	17	0	17	9	0	9	2	2	2	2	2	2	2	2	2	2	2	2	2	2	2	2	2	2	1	1	1	1	1	1	2	1	0	2	2	2	2	1	0	1
37057809	G	A	17	0	17	7	0	7	2	2	2	2	2	2	2	2	2	2	2	2	2	2	2	2	2	2	1	1	1	1	2	0	2	1	0	2	2	2	2	1	1	1
37057917	A	G	17	0	17	7	0	7	2	2	2	2	2	2	2	2	2	2	2	2	2	2	2	2	2	2	1	1	2	1	1	1	2	1	0	2	2	2	2	1	1	1
37057946	T	TAG	17	0	17	10	0	10	2	2	2	2	2	2	2	2	2	2	2	2	2	2	2	2	2	2	1	1	1	1	1	1	2	1	0	2	2	2	2	1	1	1
37057985	C	T	17	0	17	10	0	10	2	2	2	2	2	2	2	2	2	2	2	2	2	2	2	2	2	2	1	1	1	1	1	1	2	1	0	2	2	2	2	1	1	1
37057994	T	C	17	0	17	10	0	10	2	2	2	2	2	2	2	2	2	2	2	2	2	2	2	2	2	2	1	1	1	1	1	1	2	1	0	2	2	2	2	1	1	1
37058050	A	G	17	0	17	10	0	10	2	2	2	2	2	2	2	2	2	2	2	2	2	2	2	2	2	2	1	1	1	1	1	1	2	1	0	2	2	2	2	1	1	1
37058084	GA	G	17	0	17	8	0	8	2	2	2	2	2	2	2	2	2	2	2	2	2	2	2	2	2	2	1	1	1	1	0	1	2	0	0	2	2	2	2	1	1	1
37058097	G	T	17	0	17	8	0	8	2	2	2	2	2	2	2	2	2	2	2	2	2	2	2	2	2	2	1	1	1	1	0	1	2	0	0	2	2	2	2	1	1	1
37058150	A	G	17	0	17	11	1	12	0	0	0	0	0	0	0	0	0	0	0	0	0	0	0	0	0	0	0	0	0	1	0	0	1	0	0	0	1	1	.	0	0	1
37058155	TTATGTA	T	17	0	17	8	1	9	2	2	2	2	2	2	2	2	2	2	2	2	2	2	2	2	2	2	1	1	1	1	0	1	2	0	0	2	2	2	.	1	1	1
37058192	G	A	17	0	17	9	1	10	2	2	2	2	2	2	2	2	2	2	2	2	2	2	2	2	2	2	1	1	1	1	1	1	2	0	0	2	2	2	.	1	1	1
37058410	C	T	17	0	17	10	0	10	2	2	2	2	2	2	2	2	2	2	2	2	2	2	2	2	2	1	0	0	1	0	0	0	1	1	0	1	1	1	1	1	1	0
37058512	T	G	17	0	17	6	1	7	2	2	2	2	2	2	2	2	2	2	2	2	2	2	2	2	2	2	1	1	1	1	1	1	2	1	0	2	2	2	2	.	1	1
37058519	T	G	17	0	17	6	1	7	2	2	2	2	2	2	2	2	2	2	2	2	2	2	2	2	2	2	1	1	1	1	1	1	2	1	0	2	2	2	2	.	1	1
37058651	C	T	16	1	17	9	2	11	2	2	2	2	2	2	2	2	.	2	2	2	2	2	2	2	2	2	0	1	1	1	1	1	2	1	0	2	.	2	.	1	1	1
37058652	A	G	16	1	17	9	2	11	2	2	2	2	2	2	2	2	.	2	2	2	2	2	2	2	2	2	0	1	1	1	1	1	2	1	0	2	.	2	.	1	1	1
37058685	G	A	16	1	17	9	2	11	2	2	2	2	2	2	2	2	.	2	2	2	2	2	2	2	2	2	0	1	1	1	1	1	2	1	0	2	.	2	.	1	1	1
37058690	T	G	16	1	17	9	2	11	2	2	2	2	2	2	2	2	.	2	2	2	2	2	2	2	2	2	0	1	1	1	1	1	2	1	0	2	.	2	.	1	1	1
37058702	G	A	16	1	17	9	2	11	2	2	2	2	2	2	2	2	.	2	2	2	2	2	2	2	2	2	0	1	1	1	1	1	2	1	0	2	.	2	.	1	1	1
37058725	T	TC	16	1	17	9	2	11	2	2	2	2	2	2	2	2	.	2	2	2	2	2	2	2	2	2	0	1	1	1	1	1	2	1	0	2	.	2	.	1	1	1
37058778	T	C	15	2	17	9	1	10	2	2	2	2	2	.	2	2	.	2	2	2	2	2	2	2	2	2	1	0	1	1	1	1	2	1	0	2	.	2	2	1	1	1
37058797	C	T	15	2	17	9	1	10	2	2	2	2	2	.	2	2	.	2	2	2	2	2	2	2	2	2	1	0	1	1	1	1	2	1	0	2	.	2	2	1	1	1
37059029	A	C	17	0	17	8	0	8	2	2	2	2	2	2	2	2	2	2	2	2	2	2	2	2	2	2	1	1	1	1	1	1	2	0	0	2	2	2	2	0	1	1
37059082	A	T	17	0	17	7	0	7	2	2	2	2	2	2	2	2	2	2	2	2	2	2	2	2	2	2	0	1	1	1	0	1	2	0	0	2	2	2	2	1	1	2
37059135	G	A	17	0	17	6	1	7	2	2	2	2	2	2	2	2	2	2	2	2	2	2	2	2	2	2	0	1	1	1	0	1	2	.	0	2	2	2	2	1	1	1
37059157	GA	G	15	0	15	9	1	10	2	2	2	1	2	2	2	2	2	2	2	1	2	2	2	2	2	2	0	1	1	1	0	1	2	.	0	2	2	1	1	1	1	1
37059240	C	T	17	0	17	11	1	12	0	0	0	0	0	0	0	0	0	0	0	0	0	0	0	0	0	0	0	0	0	1	1	0	1	0	0	0	.	0	1	0	0	1
37059281	T	C	17	0	17	10	0	10	2	2	2	2	2	2	2	2	2	2	2	2	2	2	2	2	2	2	1	1	1	1	1	1	2	1	0	2	2	2	2	1	1	1
37059310	A	G	17	0	17	10	0	10	2	2	2	2	2	2	2	2	2	2	2	2	2	2	2	2	2	2	1	1	1	1	1	1	2	1	0	2	2	2	2	1	1	1
37059331	AT	A	17	0	17	10	0	10	2	2	2	2	2	2	2	2	2	2	2	2	2	2	2	2	2	2	1	1	1	1	1	1	2	1	0	2	2	2	2	1	1	1
37059435	A	T	17	0	17	13	0	13	0	0	0	0	0	0	0	0	0	0	0	0	0	0	0	0	0	1	1	1	0	0	0	1	0	0	0	0	0	0	0	0	0	0
37059497	C	T	17	0	17	10	0	10	2	2	2	2	2	2	2	2	2	2	2	2	2	2	2	2	2	2	1	1	1	1	1	1	2	1	0	2	2	2	2	1	1	1
37059574	T	C	16	1	17	10	0	10	2	2	2	2	2	2	2	.	2	2	2	2	2	2	2	2	2	1	0	0	1	0	0	0	1	1	0	1	1	1	1	1	1	0
37059590	A	T	15	2	17	10	0	10	2	2	2	2	2	.	2	.	2	2	2	2	2	2	2	2	2	1	0	0	1	0	0	0	1	1	0	1	1	1	1	1	1	0
37059595	C	T	15	2	17	11	0	11	2	2	2	2	2	.	2	.	2	2	2	2	2	2	2	2	2	2	1	1	1	1	1	1	1	1	0	2	2	2	2	1	1	1
37059639	A	G	17	0	17	9	0	9	0	0	0	0	0	0	0	0	0	0	0	0	0	0	0	0	0	0	0	0	0	1	1	0	1	0	0	1	1	1	1	0	0	1
37059712	G	T	17	0	17	10	0	10	2	2	2	2	2	2	2	2	2	2	2	2	2	2	2	2	2	2	1	1	1	1	1	1	2	1	0	2	2	2	2	1	1	1
37059793	T	C	17	0	17	10	0	10	2	2	2	2	2	2	2	2	2	2	2	2	2	2	2	2	2	2	1	1	1	1	1	1	2	1	0	2	2	2	2	1	1	1
37059831	C	T	17	0	17	13	0	13	0	0	0	0	0	0	0	0	0	0	0	0	0	0	0	0	0	1	1	1	0	0	0	1	0	0	0	0	0	0	0	0	0	0
37059832	A	G	16	1	17	10	0	10	2	2	2	2	2	2	2	2	2	.	2	2	2	2	2	2	2	2	1	1	1	1	1	1	2	1	0	2	2	2	2	1	1	1
37059841	G	A	16	1	17	10	0	10	2	2	2	2	2	2	2	2	2	.	2	2	2	2	2	2	2	2	1	1	1	1	1	1	2	1	0	2	2	2	2	1	1	1
37059861	G	A	16	1	17	14	0	14	2	2	2	2	2	2	2	2	2	.	2	2	2	2	2	2	2	2	1	2	1	2	2	2	2	2	2	2	2	2	2	2	1	2
37060025	A	G	17	0	17	10	0	10	2	2	2	2	2	2	2	2	2	2	2	2	2	2	2	2	2	2	1	1	1	1	1	1	2	1	0	2	2	2	2	1	1	1
37060140	T	C	17	0	17	10	0	10	0	0	0	0	0	0	0	0	0	0	0	0	0	0	0	0	0	0	0	0	0	1	1	0	0	0	0	1	1	1	2	0	0	1
37060212	G	A	17	0	17	9	0	9	2	2	2	2	2	2	2	2	2	2	2	2	2	2	2	2	2	2	1	1	1	1	1	1	2	1	0	2	2	2	2	0	1	1
37060298	G	A	17	0	17	10	0	10	2	2	2	2	2	2	2	2	2	2	2	2	2	2	2	2	2	2	1	1	1	1	1	1	2	1	0	2	2	2	2	1	1	1
37060342	A	G	17	0	17	10	0	10	2	2	2	2	2	2	2	2	2	2	2	2	2	2	2	2	2	2	1	1	1	1	1	1	2	1	0	2	2	2	2	1	1	1
37060354	A	G	17	0	17	10	0	10	2	2	2	2	2	2	2	2	2	2	2	2	2	2	2	2	2	2	1	1	1	1	1	1	2	1	0	2	2	2	2	1	1	1
37060371	A	G	17	0	17	10	0	10	2	2	2	2	2	2	2	2	2	2	2	2	2	2	2	2	2	2	1	1	1	1	1	1	2	1	0	2	2	2	2	1	1	1
37060474	T	A	17	0	17	7	0	7	2	2	2	2	2	2	2	2	2	2	2	2	2	2	2	2	2	2	1	1	1	1	1	1	2	2	0	2	2	2	2	1	1	1
37060478	A	G	17	0	17	7	0	7	2	2	2	2	2	2	2	2	2	2	2	2	2	2	2	2	2	2	1	1	1	1	1	1	2	2	0	2	2	2	2	1	1	1
37060537	T	C	17	0	17	13	0	13	0	0	0	0	0	0	0	0	0	0	0	0	0	0	0	0	0	1	1	1	0	0	0	1	0	0	0	0	0	0	0	0	0	0
37060546	G	A	17	0	17	10	0	10	2	2	2	2	2	2	2	2	2	2	2	2	2	2	2	2	2	2	1	1	1	1	1	1	2	1	0	2	2	2	2	1	1	1
37060699	C	T	17	0	17	10	0	10	2	2	2	2	2	2	2	2	2	2	2	2	2	2	2	2	2	2	1	1	1	1	1	1	2	1	0	2	2	2	2	1	1	1
37060889	C	T	17	0	17	10	0	10	2	2	2	2	2	2	2	2	2	2	2	2	2	2	2	2	2	2	1	1	1	1	1	1	2	1	0	2	2	2	2	1	1	1
37061045	A	G	17	0	17	9	0	9	2	2	2	2	2	2	2	2	2	2	2	2	2	2	2	2	2	2	1	1	1	1	0	1	2	1	0	2	2	2	2	1	1	1
37061187	A	T	17	0	17	15	0	15	0	0	0	0	0	0	0	0	0	0	0	0	0	0	0	0	0	0	0	0	0	1	0	0	0	0	2	0	0	0	0	0	0	0
37061297	G	GA	17	0	17	9	0	9	0	0	0	0	0	0	0	0	0	0	0	0	0	0	0	0	0	0	0	0	0	1	1	0	1	0	0	1	1	1	1	0	0	1
37061456	C	CA	17	0	17	10	0	10	2	2	2	2	2	2	2	2	2	2	2	2	2	2	2	2	2	2	1	1	1	1	1	1	2	1	0	2	2	2	2	1	1	1
37061527	T	C	17	0	17	9	0	9	2	2	2	2	2	2	2	2	2	2	2	2	2	2	2	2	2	2	1	1	1	1	1	1	2	0	0	2	2	2	2	1	1	1
37061648	A	C	17	0	17	11	0	11	0	0	0	0	0	0	0	0	0	0	0	0	0	0	0	0	0	0	0	0	0	1	1	0	1	0	0	1	1	0	1	0	0	0
37061716	G	T	17	0	17	11	0	11	0	0	0	0	0	0	0	0	0	0	0	0	0	0	0	0	0	0	0	0	0	1	0	0	1	0	0	0	1	1	1	0	0	1
37061755	C	T	17	0	17	10	0	10	2	2	2	2	2	2	2	2	2	2	2	2	2	2	2	2	2	1	0	0	1	0	0	0	1	1	0	1	1	1	1	1	1	0
37061765	G	A	17	0	17	9	0	9	0	0	0	0	0	0	0	0	0	0	0	0	0	0	0	0	0	0	0	0	0	1	1	0	1	0	0	1	1	1	1	0	0	1
37061899	A	C	14	0	14	16	0	16	0	1	0	0	0	0	1	0	0	1	0	0	0	0	0	0	0	0	0	0	0	0	0	0	0	0	0	1	0	0	0	0	0	0
37061964	C	G	17	0	17	13	0	13	0	0	0	0	0	0	0	0	0	0	0	0	0	0	0	0	0	1	1	1	0	0	0	1	0	0	0	0	0	0	0	0	0	0
37062070	C	T	17	0	17	13	0	13	0	0	0	0	0	0	0	0	0	0	0	0	0	0	0	0	0	1	1	1	0	0	0	1	0	0	0	0	0	0	0	0	0	0
37062088	C	A	17	0	17	13	0	13	0	0	0	0	0	0	0	0	0	0	0	0	0	0	0	0	0	1	1	1	0	0	0	1	0	0	0	0	0	0	0	0	0	0
37062102	C	T	17	0	17	14	0	14	0	0	0	0	0	0	0	0	0	0	0	0	0	0	0	0	0	1	0	1	0	0	0	1	0	0	0	0	0	0	0	0	0	0
37062110	G	A	17	0	17	10	0	10	2	2	2	2	2	2	2	2	2	2	2	2	2	2	2	2	2	2	0	1	1	0	0	1	1	1	0	1	1	1	1	0	1	0
37062268	C	T	17	0	17	13	0	13	0	0	0	0	0	0	0	0	0	0	0	0	0	0	0	0	0	1	1	1	0	0	0	1	0	0	0	0	0	0	0	0	0	0
37062269	G	A	17	0	17	16	0	16	0	0	0	0	0	0	0	0	0	0	0	0	0	0	0	0	0	0	0	0	0	0	0	0	0	1	0	0	0	0	0	0	0	0
37062693	G	T	17	0	17	14	0	14	0	0	0	0	0	0	0	0	0	0	0	0	0	0	0	0	0	1	1	1	0	0	0	0	0	0	0	0	0	0	0	0	0	0
37062703	T	G	17	0	17	16	0	16	0	0	0	0	0	0	0	0	0	0	0	0	0	0	0	0	0	0	0	1	0	0	0	0	0	0	0	0	0	0	0	0	0	0
37062918	A	C	17	0	17	11	0	11	0	0	0	0	0	0	0	0	0	0	0	0	0	0	0	0	0	1	0	1	0	1	1	1	1	0	0	1	1	1	1	0	0	1
37062943	T	TAA	17	0	17	16	0	16	0	0	0	0	0	0	0	0	0	0	0	0	0	0	0	0	0	0	0	0	0	0	0	0	0	0	0	0	1	0	0	0	0	0
37062963	A	G	17	0	17	8	0	8	0	0	0	0	0	0	0	0	0	0	0	0	0	0	0	0	0	2	1	0	0	1	1	1	0	0	0	1	0	1	1	0	0	1
37063069	G	A	17	0	17	15	0	15	0	0	0	0	0	0	0	0	0	0	0	0	0	0	0	0	0	0	0	0	0	0	1	0	0	0	0	0	0	0	0	1	0	0
37063363	C	T	17	0	17	16	0	16	0	0	0	0	0	0	0	0	0	0	0	0	0	0	0	0	0	0	0	0	0	0	0	0	0	0	0	1	0	0	0	0	0	0
37063548	C	A	17	0	17	13	0	13	0	0	0	0	0	0	0	0	0	0	0	0	0	0	0	0	0	1	1	1	0	0	0	1	0	0	0	0	0	0	0	0	0	0
37063607	C	T	15	0	15	17	0	17	0	0	0	0	0	0	1	0	0	0	0	1	0	0	0	0	0	0	0	0	0	0	0	0	0	0	0	0	0	0	0	0	0	0
37063608	C	A	15	0	15	17	0	17	0	0	0	0	0	0	1	0	0	0	0	1	0	0	0	0	0	0	0	0	0	0	0	0	0	0	0	0	0	0	0	0	0	0
37063635	G	A	13	0	13	17	0	17	0	1	0	0	0	0	1	0	0	0	1	1	0	0	0	0	0	0	0	0	0	0	0	0	0	0	0	0	0	0	0	0	0	0
37063844	C	T	12	0	12	13	0	13	0	1	0	0	1	0	0	0	0	0	1	0	0	1	0	1	0	1	0	0	0	1	1	0	0	0	0	0	0	0	0	0	0	1
37063874	A	G	11	0	11	11	0	11	0	1	0	0	1	0	1	1	0	1	1	1	1	1	1	1	0	1	1	1	0	1	1	1	1	0	0	1	1	1	1	0	0	2
37063877	T	G	11	0	11	11	0	11	0	1	0	0	1	0	1	1	0	1	1	1	1	1	1	1	0	1	1	1	0	1	1	1	1	0	0	1	1	1	1	0	0	2
37063968	T	C	14	0	14	10	0	10	1	1	1	1	1	0	1	1	0	1	1	1	1	1	1	1	0	1	0	0	0	1	1	1	1	0	0	1	1	1	1	0	0	1
37064017	C	T	13	0	13	8	0	8	1	1	1	1	1	0	1	1	0	1	1	1	0	1	1	1	0	1	0	0	0	1	1	0	1	0	0	1	0	1	1	0	0	1
37064031	A	G	13	0	13	7	0	7	1	1	1	1	1	0	1	1	0	1	1	1	0	1	1	1	0	1	0	0	0	1	1	0	1	0	0	1	0	0	1	0	0	1
37064070	A	C	17	0	17	9	0	9	0	0	0	0	0	0	0	0	0	0	0	0	0	0	0	0	0	0	0	0	0	1	1	0	1	0	0	1	1	1	1	0	0	1
37064252	A	G	17	0	17	13	0	13	0	0	0	0	0	0	0	0	0	0	0	0	0	0	0	0	0	1	1	1	0	0	0	1	0	0	0	0	0	0	0	0	0	0
37064288	C	T	17	0	17	12	1	13	0	0	0	0	0	0	0	0	0	0	0	0	0	0	0	0	0	1	1	1	0	0	0	1	0	0	0	0	0	0	0	0	.	0
37064351	A	T	17	0	17	13	0	13	0	0	0	0	0	0	0	0	0	0	0	0	0	0	0	0	0	1	2	1	0	0	0	1	0	0	0	0	0	0	0	0	0	0
37064418	TC	T	17	0	17	9	0	9	0	0	0	0	0	0	0	0	0	0	0	0	0	0	0	0	0	0	0	0	0	1	1	0	1	0	0	1	1	1	1	0	0	1
37064474	A	T	17	0	17	9	0	9	0	0	0	0	0	0	0	0	0	0	0	0	0	0	0	0	0	0	0	0	0	1	1	0	1	0	0	1	1	1	1	0	0	1
37064490	G	A	17	0	17	13	0	13	0	0	0	0	0	0	0	0	0	0	0	0	0	0	0	0	0	1	2	1	0	0	0	1	0	0	0	0	0	0	0	0	0	0
37064519	G	A	17	0	17	13	0	13	0	0	0	0	0	0	0	0	0	0	0	0	0	0	0	0	0	1	2	1	0	0	0	1	0	0	0	0	0	0	0	0	0	0
37064525	A	G	17	0	17	10	0	10	0	0	0	0	0	0	0	0	0	0	0	0	0	0	0	0	0	1	0	0	0	1	1	1	1	0	0	1	1	1	1	0	0	1
37064596	TGG	T	17	0	17	16	1	17	2	2	2	2	2	2	2	2	2	2	2	2	2	2	2	2	2	2	.	2	2	2	2	2	2	2	2	2	2	2	2	2	2	2
37064600	G	C	17	0	17	14	1	15	0	0	0	0	0	0	0	0	0	0	0	0	0	0	0	0	0	1	.	0	0	0	0	1	0	0	0	0	0	0	0	0	0	0
37064608	C	T	17	0	17	14	1	15	0	0	0	0	0	0	0	0	0	0	0	0	0	0	0	0	0	1	.	0	0	0	0	1	0	0	0	0	0	0	0	0	0	0
37064651	G	A	17	0	17	13	0	13	0	0	0	0	0	0	0	0	0	0	0	0	0	0	0	0	0	1	1	1	0	0	0	1	0	0	0	0	0	0	0	0	0	0
37064664	T	A	17	0	17	13	0	13	0	0	0	0	0	0	0	0	0	0	0	0	0	0	0	0	0	1	1	1	0	0	0	1	0	0	0	0	0	0	0	0	0	0
37064723	TTAAA	T	17	0	17	10	0	10	0	0	0	0	0	0	0	0	0	0	0	0	0	0	0	0	0	0	0	0	0	1	1	0	1	0	0	1	1	1	1	0	0	0
37064837	C	T	17	0	17	14	0	14	0	0	0	0	0	0	0	0	0	0	0	0	0	0	0	0	0	0	0	1	0	0	0	1	0	0	0	0	0	0	0	0	0	1
37065359	G	A	17	0	17	16	0	16	0	0	0	0	0	0	0	0	0	0	0	0	0	0	0	0	0	0	0	0	0	0	0	0	0	1	0	0	0	0	0	0	0	0
37065509	A	G	17	0	17	10	0	10	2	2	2	2	2	2	2	2	2	2	2	2	2	2	2	2	2	2	1	1	1	2	2	1	2	1	2	2	2	2	2	2	1	1
37065540	G	A	17	0	17	10	0	10	2	2	2	2	2	2	2	2	2	2	2	2	2	2	2	2	2	2	1	1	1	2	2	1	2	0	2	2	2	2	2	2	1	1
37065552	G	A	17	0	17	13	0	13	0	0	0	0	0	0	0	0	0	0	0	0	0	0	0	0	0	1	1	1	0	0	0	1	0	0	0	0	0	0	0	0	0	0
37065897	C	T	17	0	17	14	0	14	0	0	0	0	0	0	0	0	0	0	0	0	0	0	0	0	0	1	0	1	0	0	0	1	0	0	0	0	0	0	0	0	0	0
37065903	G	T	17	0	17	14	0	14	0	0	0	0	0	0	0	0	0	0	0	0	0	0	0	0	0	1	0	1	0	0	0	1	0	0	0	0	0	0	0	0	0	0
37065906	A	G	17	0	17	14	0	14	0	0	0	0	0	0	0	0	0	0	0	0	0	0	0	0	0	1	0	1	0	0	0	1	0	0	0	0	0	0	0	0	0	0
37065950	C	G	17	0	17	13	0	13	0	0	0	0	0	0	0	0	0	0	0	0	0	0	0	0	0	1	1	1	0	0	0	1	0	0	0	0	0	0	0	0	0	0
37065965	T	C	17	0	17	13	0	13	0	0	0	0	0	0	0	0	0	0	0	0	0	0	0	0	0	1	1	1	0	0	0	1	0	0	0	0	0	0	0	0	0	0
37065971	T	A	17	0	17	13	0	13	0	0	0	0	0	0	0	0	0	0	0	0	0	0	0	0	0	1	1	1	0	0	0	1	0	0	0	0	0	0	0	0	0	0
37066110	G	A	17	0	17	13	0	13	0	0	0	0	0	0	0	0	0	0	0	0	0	0	0	0	0	1	1	1	0	0	0	1	0	0	0	0	0	0	0	0	0	0
37066140	T	C	17	0	17	14	0	14	0	0	0	0	0	0	0	0	0	0	0	0	0	0	0	0	0	0	0	1	0	0	0	1	0	0	0	0	0	0	0	0	0	1
37066156	C	T	17	0	17	14	0	14	0	0	0	0	0	0	0	0	0	0	0	0	0	0	0	0	0	1	1	1	0	0	0	0	0	0	0	0	0	0	0	0	0	0
37066196	C	T	17	0	17	9	0	9	2	2	2	2	2	2	2	2	2	2	2	2	2	2	2	2	2	1	0	0	1	0	0	0	0	1	0	1	1	1	1	1	1	0
37066197	G	C	16	0	16	17	0	17	0	0	0	0	0	0	0	0	0	1	0	0	0	0	0	0	0	0	0	0	0	0	0	0	0	0	0	0	0	0	0	0	0	0
37066300	CTGTT	C	17	0	17	13	0	13	0	0	0	0	0	0	0	0	0	0	0	0	0	0	0	0	0	1	1	1	0	0	0	1	0	0	0	0	0	0	0	0	0	0
37066343	G	A	17	0	17	13	0	13	0	0	0	0	0	0	0	0	0	0	0	0	0	0	0	0	0	0	0	0	0	1	1	0	0	0	2	0	0	0	0	1	0	0
37066365	A	T	17	0	17	13	0	13	0	0	0	0	0	0	0	0	0	0	0	0	0	0	0	0	0	1	1	1	0	0	0	1	0	0	0	0	0	0	0	0	0	0
37066472	G	A	17	0	17	9	0	9	0	0	0	0	0	0	0	0	0	0	0	0	0	0	0	0	0	0	0	0	0	1	1	0	1	0	0	1	2	1	1	0	0	1
37066522	T	C	17	0	17	14	0	14	2	2	2	2	2	2	2	2	2	2	2	2	2	2	2	2	2	2	1	2	1	2	2	2	2	2	2	2	2	2	2	2	1	2
37066551	A	G	15	0	15	12	0	12	2	2	2	2	2	2	1	2	2	1	2	2	2	2	2	2	2	2	1	2	1	2	1	2	2	1	2	2	2	2	2	2	1	2
37066574	G	A	16	0	16	16	0	16	0	0	0	0	0	0	1	0	0	0	0	0	0	0	0	0	0	0	0	0	0	0	1	0	0	0	0	0	0	0	0	0	0	0
37066622	G	T	16	0	16	16	0	16	0	0	0	0	0	0	1	0	0	0	0	0	0	0	0	0	0	0	0	0	0	0	1	0	0	0	0	0	0	0	0	0	0	0
37066626	G	A	16	0	16	16	0	16	0	0	0	0	0	0	1	0	0	0	0	0	0	0	0	0	0	0	0	0	0	0	1	0	0	0	0	0	0	0	0	0	0	0
37066639	A	T	17	0	17	9	0	9	0	0	0	0	0	0	0	0	0	0	0	0	0	0	0	0	0	0	0	0	0	1	1	0	1	0	0	1	1	1	1	0	0	1
37066651	AAAG	A	17	0	17	13	0	13	0	0	0	0	0	0	0	0	0	0	0	0	0	0	0	0	0	1	1	1	0	0	0	1	0	0	0	0	0	0	0	0	0	0
37066657	G	A	17	0	17	16	0	16	0	0	0	0	0	0	0	0	0	0	0	0	0	0	0	0	0	0	0	0	0	0	1	0	0	0	0	0	0	0	0	0	0	0
37066730	A	G	17	0	17	16	0	16	0	0	0	0	0	0	0	0	0	0	0	0	0	0	0	0	0	0	0	0	0	0	0	0	0	0	0	1	0	0	0	0	0	0
37066737	A	ATCT	17	0	17	14	0	14	0	0	0	0	0	0	0	0	0	0	0	0	0	0	0	0	0	1	1	1	0	0	0	0	0	0	0	0	0	0	0	0	0	0
37066774	A	AGC	17	0	17	14	0	14	0	0	0	0	0	0	0	0	0	0	0	0	0	0	0	0	0	1	1	1	0	0	0	0	0	0	0	0	0	0	0	0	0	0
37066847	C	T	17	0	17	16	0	16	0	0	0	0	0	0	0	0	0	0	0	0	0	0	0	0	0	0	0	0	0	0	1	0	0	0	0	0	0	0	0	0	0	0
37066965	C	A	17	0	17	11	0	11	2	2	2	2	2	2	2	2	2	2	2	2	2	2	2	2	2	2	1	0	1	0	1	0	1	1	0	1	1	1	1	1	1	0
37067015	T	C	17	0	17	16	0	16	0	0	0	0	0	0	0	0	0	0	0	0	0	0	0	0	0	0	1	0	0	0	0	0	0	0	0	0	0	0	0	0	0	0
37067033	C	T	17	0	17	16	0	16	0	0	0	0	0	0	0	0	0	0	0	0	0	0	0	0	0	0	1	0	0	0	0	0	0	0	0	0	0	0	0	0	0	0
37067057	C	T	17	0	17	15	0	15	0	0	0	0	0	0	0	0	0	0	0	0	0	0	0	0	0	0	1	1	0	0	0	0	0	0	0	0	0	0	0	0	0	0
37067083	A	G	17	0	17	16	0	16	0	0	0	0	0	0	0	0	0	0	0	0	0	0	0	0	0	0	1	0	0	0	0	0	0	0	0	0	0	0	0	0	0	0
37067094	G	A	17	0	17	16	0	16	0	0	0	0	0	0	0	0	0	0	0	0	0	0	0	0	0	0	0	1	0	0	0	0	0	0	0	0	0	0	0	0	0	0
37067123	C	T	17	0	17	13	0	13	2	2	2	2	2	2	2	2	2	2	2	2	2	2	2	2	2	2	0	2	1	2	2	2	2	0	2	2	2	2	2	2	1	2
37067167	T	C	17	0	17	16	0	16	0	0	0	0	0	0	0	0	0	0	0	0	0	0	0	0	0	0	0	0	0	0	0	0	0	1	0	0	0	0	0	0	0	0
37067187	C	T	17	0	17	14	0	14	0	0	0	0	0	0	0	0	0	0	0	0	0	0	0	0	0	1	0	1	0	0	0	1	0	0	0	0	0	0	0	0	0	0
37067257	C	T	17	0	17	8	0	8	2	2	2	2	2	2	2	2	2	2	2	2	2	2	2	2	2	1	0	0	1	0	0	0	0	0	0	1	1	1	1	1	1	0
37067399	T	C	17	0	17	14	0	14	0	0	0	0	0	0	0	0	0	0	0	0	0	0	0	0	0	0	1	1	0	0	0	1	0	0	0	0	0	0	0	0	0	0
37067409	G	A	17	0	17	9	0	9	0	0	0	0	0	0	0	0	0	0	0	0	0	0	0	0	0	0	0	0	0	1	1	0	1	0	0	1	1	1	1	0	0	1
37067636	T	A	16	0	16	11	0	11	0	0	0	0	0	0	0	0	0	0	1	0	0	0	0	0	0	0	1	1	0	1	1	1	1	0	0	1	1	1	1	0	0	1
37067715	T	C	17	0	17	9	0	9	0	0	0	0	0	0	0	0	0	0	0	0	0	0	0	0	0	0	0	0	0	1	1	0	1	0	0	1	1	1	2	0	0	1
37067733	T	G	17	0	17	9	0	9	0	0	0	0	0	0	0	0	0	0	0	0	0	0	0	0	0	0	0	0	0	1	1	0	1	0	0	1	1	1	2	0	0	1
37067743	T	A	17	0	17	9	0	9	2	2	2	2	2	2	2	2	2	2	2	2	2	2	2	2	2	1	0	0	1	0	0	0	1	1	0	1	1	1	0	1	1	0
37067840	T	G	17	0	17	14	0	14	0	0	0	0	0	0	0	0	0	0	0	0	0	0	0	0	0	0	1	1	0	0	0	1	0	0	0	0	0	0	0	0	0	0
37068054	C	T	16	0	16	17	0	17	0	0	0	0	0	0	0	0	0	0	0	1	0	0	0	0	0	0	0	0	0	0	0	0	0	0	0	0	0	0	0	0	0	0
37068062	C	T	17	0	17	10	0	10	0	0	0	0	0	0	0	0	0	0	0	0	0	0	0	0	0	0	0	0	0	1	1	0	1	0	0	1	1	1	0	0	0	1
37068077	A	G	17	0	17	15	0	15	0	0	0	0	0	0	0	0	0	0	0	0	0	0	0	0	0	0	0	0	0	0	1	0	0	0	0	0	0	0	0	1	0	0
37068211	C	T	17	0	17	10	0	10	0	0	0	0	0	0	0	0	0	0	0	0	0	0	0	0	0	0	0	0	0	1	0	0	1	0	0	1	1	1	2	0	0	1
37068309	G	T	17	0	17	14	0	14	0	0	0	0	0	0	0	0	0	0	0	0	0	0	0	0	0	1	1	1	0	0	0	0	0	0	0	0	0	0	0	0	0	0
37068369	C	T	17	0	17	15	0	15	0	0	0	0	0	0	0	0	0	0	0	0	0	0	0	0	0	0	0	0	0	1	0	0	0	0	2	0	0	0	0	0	0	0
37068402	T	G	17	0	17	13	0	13	0	0	0	0	0	0	0	0	0	0	0	0	0	0	0	0	0	1	1	1	0	0	0	1	0	0	0	0	0	0	0	0	0	0
37068507	CA	C	17	0	17	13	0	13	0	0	0	0	0	0	0	0	0	0	0	0	0	0	0	0	0	1	1	1	0	0	0	1	0	0	0	0	0	0	0	0	0	0
37068509	GGA	G	17	0	17	13	0	13	0	0	0	0	0	0	0	0	0	0	0	0	0	0	0	0	0	1	1	1	0	0	0	1	0	0	0	0	0	0	0	0	0	0
37068752	C	T	17	0	17	13	1	14	0	0	0	0	0	0	0	0	0	0	0	0	0	0	0	0	0	1	1	1	0	0	0	.	0	0	0	0	0	0	0	0	0	0
37068781	T	A	17	0	17	13	1	14	0	0	0	0	0	0	0	0	0	0	0	0	0	0	0	0	0	1	1	1	0	0	0	.	0	0	0	0	0	0	0	0	0	0
37068812	C	T	17	0	17	8	0	8	2	2	2	2	2	2	2	2	2	2	2	2	2	2	2	2	2	1	0	0	1	0	0	0	1	1	0	0	0	1	1	1	1	0
37068973	C	T	17	0	17	13	0	13	0	0	0	0	0	0	0	0	0	0	0	0	0	0	0	0	0	1	1	1	0	0	0	1	0	0	0	0	0	0	0	0	0	0
37069061	G	A	17	0	17	9	0	9	0	0	0	0	0	0	0	0	0	0	0	0	0	0	0	0	0	0	0	0	0	1	1	0	1	0	0	1	1	1	1	0	0	1
37069283	T	C	17	0	17	13	0	13	2	2	2	2	2	2	2	2	2	2	2	2	2	2	2	2	2	2	1	2	1	2	2	2	2	1	2	2	2	2	2	2	1	2
37069301	A	ATAGT	17	0	17	13	0	13	0	0	0	0	0	0	0	0	0	0	0	0	0	0	0	0	0	1	1	1	0	0	0	1	0	0	0	0	0	0	0	0	0	0
37069319	T	C	17	0	17	13	0	13	0	0	0	0	0	0	0	0	0	0	0	0	0	0	0	0	0	1	1	1	0	0	0	1	0	0	0	0	0	0	0	0	0	0
37069642	A	G	17	0	17	13	0	13	0	0	0	0	0	0	0	0	0	0	0	0	0	0	0	0	0	1	1	1	0	0	0	1	0	0	0	0	0	0	0	0	0	0
37069742	G	A	17	0	17	13	0	13	0	0	0	0	0	0	0	0	0	0	0	0	0	0	0	0	0	1	2	1	0	0	0	1	0	0	0	0	0	0	0	0	0	0
37069746	A	G	17	0	17	13	0	13	0	0	0	0	0	0	0	0	0	0	0	0	0	0	0	0	0	1	2	1	0	0	0	1	0	0	0	0	0	0	0	0	0	0
37069805	G	A	17	0	17	13	0	13	0	0	0	0	0	0	0	0	0	0	0	0	0	0	0	0	0	1	1	1	0	0	0	1	0	0	0	0	0	0	0	0	0	0
37069822	C	T	17	0	17	13	0	13	0	0	0	0	0	0	0	0	0	0	0	0	0	0	0	0	0	1	1	1	0	0	0	1	0	0	0	0	0	0	0	0	0	0
37070033	A	T	17	0	17	13	0	13	0	0	0	0	0	0	0	0	0	0	0	0	0	0	0	0	0	1	1	1	0	0	0	1	0	0	0	0	0	0	0	0	0	0
37070101	T	C	17	0	17	13	0	13	0	0	0	0	0	0	0	0	0	0	0	0	0	0	0	0	0	1	1	1	0	0	0	1	0	0	0	0	0	0	0	0	0	0
37070158	C	T	17	0	17	13	0	13	0	0	0	0	0	0	0	0	0	0	0	0	0	0	0	0	0	1	1	1	0	0	0	1	0	0	0	0	0	0	0	0	0	0
37070279	C	G	17	0	17	13	0	13	0	0	0	0	0	0	0	0	0	0	0	0	0	0	0	0	0	1	1	1	0	0	0	1	0	0	0	0	0	0	0	0	0	0
37070284	ACT	A	17	0	17	16	0	16	0	0	0	0	0	0	0	0	0	0	0	0	0	0	0	0	0	0	0	0	0	0	0	0	0	1	0	0	0	0	0	0	0	0
37070301	C	T	17	0	17	14	0	14	0	0	0	0	0	0	0	0	0	0	0	0	0	0	0	0	0	0	1	1	0	0	0	1	0	0	0	0	0	0	0	0	0	0
37070302	C	CAA	17	0	17	14	0	14	0	0	0	0	0	0	0	0	0	0	0	0	0	0	0	0	0	0	1	1	0	0	0	1	0	0	0	0	0	0	0	0	0	0
37070303	C	T	17	0	17	14	0	14	0	0	0	0	0	0	0	0	0	0	0	0	0	0	0	0	0	0	1	1	0	0	0	1	0	0	0	0	0	0	0	0	0	0
37070308	C	A	17	0	17	14	0	14	0	0	0	0	0	0	0	0	0	0	0	0	0	0	0	0	0	0	1	1	0	0	0	1	0	0	0	0	0	0	0	0	0	0
37070570	T	G	17	0	17	14	0	14	0	0	0	0	0	0	0	0	0	0	0	0	0	0	0	0	0	0	0	2	0	0	0	2	0	0	0	0	0	0	0	0	0	1
37070584	A	G	17	0	17	15	1	16	0	0	0	0	0	0	0	0	0	0	0	0	0	0	0	0	0	1	0	0	0	0	0	0	.	0	0	0	0	0	0	0	0	0
37070590	G	T	17	0	17	14	1	15	0	0	0	0	0	0	0	0	0	0	0	0	0	0	0	0	0	1	1	0	0	0	0	0	.	0	0	0	0	0	0	0	0	0
37070662	G	T	17	0	17	15	0	15	0	0	0	0	0	0	0	0	0	0	0	0	0	0	0	0	0	1	1	0	0	0	0	0	0	0	0	0	0	0	0	0	0	0
37070700	C	T	17	0	17	14	1	15	0	0	0	0	0	0	0	0	0	0	0	0	0	0	0	0	0	1	.	1	0	0	0	0	0	0	0	0	0	0	0	0	0	0
37070801	C	T	17	0	17	10	0	10	2	2	2	2	2	2	2	2	2	2	2	2	2	2	2	2	2	1	0	0	1	0	0	0	1	1	0	1	1	1	1	1	1	0
37070855	C	T	17	0	17	14	0	14	0	0	0	0	0	0	0	0	0	0	0	0	0	0	0	0	0	1	0	1	0	0	0	1	0	0	0	0	0	0	0	0	0	0
37070977	A	T	17	0	17	9	0	9	2	2	2	2	2	2	2	2	2	2	2	2	2	2	2	2	2	2	1	1	1	1	1	1	2	1	0	2	2	2	2	1	1	0
37070998	G	A	17	0	17	13	0	13	0	0	0	0	0	0	0	0	0	0	0	0	0	0	0	0	0	1	1	1	0	0	0	1	0	0	0	0	0	0	0	0	0	0
37071055	T	TAC	17	0	17	11	0	11	0	0	0	0	0	0	0	0	0	0	0	0	0	0	0	0	0	1	1	1	0	1	1	1	1	0	0	1	1	1	0	0	0	1
37071063	T	A	17	0	17	11	0	11	0	0	0	0	0	0	0	0	0	0	0	0	0	0	0	0	0	1	1	1	0	1	1	1	1	0	0	1	1	1	0	0	0	1
37071090	A	G	17	0	17	13	0	13	0	0	0	0	0	0	0	0	0	0	0	0	0	0	0	0	0	1	1	1	0	0	0	1	0	0	0	0	0	0	0	0	0	0
37071179	A	T	17	0	17	9	0	9	0	0	0	0	0	0	0	0	0	0	0	0	0	0	0	0	0	1	0	0	0	1	1	0	1	0	0	1	1	1	1	0	0	1
37071193	G	A	17	0	17	9	0	9	0	0	0	0	0	0	0	0	0	0	0	0	0	0	0	0	0	0	0	0	0	1	1	0	1	0	0	1	1	1	1	0	0	1
37071228	G	C	17	0	17	10	0	10	0	0	0	0	0	0	0	0	0	0	0	0	0	0	0	0	0	1	0	0	0	1	1	1	1	0	0	1	1	1	1	0	0	1
37071304	A	G	17	0	17	9	0	9	0	0	0	0	0	0	0	0	0	0	0	0	0	0	0	0	0	1	0	0	0	1	1	1	1	0	0	1	1	0	1	0	0	1
37071330	A	G	17	0	17	14	0	14	0	0	0	0	0	0	0	0	0	0	0	0	0	0	0	0	0	1	0	1	0	0	0	1	0	0	0	0	0	0	0	0	0	0
37071374	C	T	17	0	17	9	0	9	0	0	0	0	0	0	0	0	0	0	0	0	0	0	0	0	0	1	0	1	0	2	1	1	0	0	0	1	1	1	1	0	0	1
37071405	C	T	17	0	17	14	0	14	0	0	0	0	0	0	0	0	0	0	0	0	0	0	0	0	0	0	1	1	0	0	0	1	0	0	0	0	0	0	0	0	0	0
37071569	T	C	17	0	17	10	0	10	0	0	0	0	0	0	0	0	0	0	0	0	0	0	0	0	0	0	0	0	0	1	1	0	1	0	0	1	1	1	1	0	0	0
37071687	T	C	17	0	17	11	0	11	0	0	0	0	0	0	0	0	0	0	0	0	0	0	0	0	0	1	0	1	0	1	1	1	1	0	0	1	1	1	1	0	0	1
37071767	C	A	17	0	17	11	0	11	0	0	0	0	0	0	0	0	0	0	0	0	0	0	0	0	0	1	0	1	0	1	1	1	1	0	0	1	1	1	1	0	0	1
37071848	A	C	17	0	17	9	0	9	0	0	0	0	0	0	0	0	0	0	0	0	0	0	0	0	0	0	0	0	0	1	1	0	1	0	0	1	1	1	1	0	0	1
37071967	A	G	17	0	17	10	0	10	0	0	0	0	0	0	0	0	0	0	0	0	0	0	0	0	0	1	1	1	0	1	1	1	1	0	0	1	1	2	1	0	0	0
37072062	C	T	16	1	17	13	0	13	2	2	2	2	2	2	2	2	.	2	2	2	2	2	2	2	2	2	1	2	1	2	2	2	2	1	2	2	2	2	2	2	0	2
37072134	A	C	17	0	17	13	0	13	0	0	0	0	0	0	0	0	0	0	0	0	0	0	0	0	0	1	1	1	0	0	0	1	0	0	0	0	0	0	0	0	0	0
37072313	C	G	17	0	17	10	0	10	0	0	0	0	0	0	0	0	0	0	0	0	0	0	0	0	0	1	0	1	0	1	1	0	1	0	0	1	1	1	1	0	0	1
37072319	G	T	17	0	17	10	0	10	0	0	0	0	0	0	0	0	0	0	0	0	0	0	0	0	0	1	0	1	0	1	1	0	1	0	0	1	1	1	1	0	0	1
37072320	G	A	17	0	17	15	0	15	0	0	0	0	0	0	0	0	0	0	0	0	0	0	0	0	0	1	0	1	0	0	0	0	0	0	0	0	0	0	0	0	0	0
37072328	T	C	17	0	17	10	0	10	0	0	0	0	0	0	0	0	0	0	0	0	0	0	0	0	0	1	0	1	0	1	1	0	1	0	0	1	1	1	1	0	0	1
37072428	G	C	16	0	16	17	0	17	0	0	0	0	0	1	0	0	0	0	0	0	0	0	0	0	0	0	0	0	0	0	0	0	0	0	0	0	0	0	0	0	0	0
37072436	CT	C	17	0	17	10	0	10	0	0	0	0	0	0	0	0	0	0	0	0	0	0	0	0	0	0	0	0	0	1	1	0	1	0	0	1	1	0	1	0	0	1
37072452	C	T	17	0	17	10	0	10	0	0	0	0	0	0	0	0	0	0	0	0	0	0	0	0	0	0	0	0	0	1	1	0	1	0	0	1	1	0	1	0	0	1
37072806	T	C	17	0	17	13	0	13	0	0	0	0	0	0	0	0	0	0	0	0	0	0	0	0	0	1	1	1	0	0	0	1	0	0	0	0	0	0	0	0	0	0
37072810	G	A	17	0	17	13	0	13	0	0	0	0	0	0	0	0	0	0	0	0	0	0	0	0	0	1	1	1	0	0	0	1	0	0	0	0	0	0	0	0	0	0
37072883	A	G	17	0	17	13	0	13	0	0	0	0	0	0	0	0	0	0	0	0	0	0	0	0	0	1	1	1	0	0	0	1	0	0	0	0	0	0	0	0	0	0
37072884	C	T	17	0	17	13	0	13	0	0	0	0	0	0	0	0	0	0	0	0	0	0	0	0	0	1	1	1	0	0	0	1	0	0	0	0	0	0	0	0	0	0
37072894	G	T	16	0	16	10	0	10	2	2	2	2	2	2	2	2	2	2	2	2	2	2	1	2	2	1	0	0	1	0	0	0	1	1	0	1	1	1	1	1	1	0
37073053	C	T	17	0	17	13	0	13	0	0	0	0	0	0	0	0	0	0	0	0	0	0	0	0	0	1	1	1	0	0	0	1	0	0	0	0	0	0	0	0	0	0
37073079	C	T	17	0	17	13	0	13	0	0	0	0	0	0	0	0	0	0	0	0	0	0	0	0	0	1	1	1	0	0	0	1	0	0	0	0	0	0	0	0	0	0
37073088	C	T	17	0	17	13	0	13	0	0	0	0	0	0	0	0	0	0	0	0	0	0	0	0	0	1	1	1	0	0	0	1	0	0	0	0	0	0	0	0	0	0
37073126	G	A	17	0	17	13	0	13	0	0	0	0	0	0	0	0	0	0	0	0	0	0	0	0	0	1	2	1	0	0	0	1	0	0	0	0	0	0	0	0	0	0
37073318	C	G	17	0	17	13	0	13	0	0	0	0	0	0	0	0	0	0	0	0	0	0	0	0	0	1	1	1	0	0	0	2	0	0	0	0	0	0	0	0	0	0
37073428	T	G	17	0	17	14	0	14	2	2	2	2	2	2	2	2	2	2	2	2	2	2	2	2	2	2	1	2	1	2	2	2	2	2	2	2	2	2	2	2	1	2
37073640	G	A	17	0	17	12	0	12	0	0	0	0	0	0	0	0	0	0	0	0	0	0	0	0	0	1	1	1	0	1	1	1	1	0	0	1	1	1	1	0	0	1
37073702	T	C	17	0	17	11	0	11	0	0	0	0	0	0	0	0	0	0	0	0	0	0	0	0	0	1	1	1	0	1	1	1	1	0	0	2	1	1	1	0	0	1
37073745	C	T	17	0	17	12	0	12	0	0	0	0	0	0	0	0	0	0	0	0	0	0	0	0	0	1	1	1	0	1	1	1	1	0	0	1	1	1	1	0	0	1
37073830	A	T	17	0	17	11	0	11	0	0	0	0	0	0	0	0	0	0	0	0	0	0	0	0	0	1	1	1	0	1	0	1	1	0	0	1	1	1	1	0	0	1
37073836	G	A	17	0	17	11	0	11	0	0	0	0	0	0	0	0	0	0	0	0	0	0	0	0	0	1	1	1	0	1	0	1	1	0	0	1	1	1	1	0	0	1
37073838	C	T	17	0	17	11	0	11	0	0	0	0	0	0	0	0	0	0	0	0	0	0	0	0	0	1	1	1	0	1	0	1	1	0	0	1	1	1	1	0	0	1
37073889	T	C	17	0	17	11	0	11	0	0	0	0	0	0	0	0	0	0	0	0	0	0	0	0	0	1	1	1	0	1	1	1	1	0	0	1	1	1	0	0	0	1
37073890	G	A	17	0	17	10	0	10	0	0	0	0	0	0	0	0	0	0	0	0	0	0	0	0	0	0	0	0	0	1	1	0	1	0	0	1	1	1	0	0	0	1
37073897	C	CAA	17	0	17	11	0	11	0	0	0	0	0	0	0	0	0	0	0	0	0	0	0	0	0	1	1	1	0	1	1	1	1	0	0	1	1	1	0	0	0	1
37073920	T	A	17	0	17	10	0	10	0	0	0	0	0	0	0	0	0	0	0	0	0	0	0	0	0	1	1	1	0	1	1	1	1	0	0	0	1	1	0	0	0	1
37073926	G	A	17	0	17	7	0	7	0	0	0	0	0	0	0	0	0	0	0	0	0	0	0	0	0	1	1	2	0	1	1	2	1	0	0	0	1	1	0	0	0	2
37073963	G	GA	17	0	17	13	0	13	0	0	0	0	0	0	0	0	0	0	0	0	0	0	0	0	0	1	1	1	0	0	0	1	0	0	0	0	0	0	0	0	0	0
37073965	G	A	17	0	17	11	0	11	0	0	0	0	0	0	0	0	0	0	0	0	0	0	0	0	0	0	0	0	0	1	1	0	1	0	0	0	1	1	0	0	0	1
37073983	T	C	17	0	17	10	0	10	0	0	0	0	0	0	0	0	0	0	0	0	0	0	0	0	0	0	0	0	0	1	1	0	1	0	0	1	1	1	0	0	0	1
37074129	G	T	17	0	17	9	0	9	0	0	0	0	0	0	0	0	0	0	0	0	0	0	0	0	0	0	0	0	0	1	1	0	1	0	0	1	2	1	1	0	0	1
37074168	T	C	17	0	17	10	0	10	0	0	0	0	0	0	0	0	0	0	0	0	0	0	0	0	0	1	1	1	0	1	1	0	1	0	0	1	2	1	1	0	0	1
37074169	G	A	17	0	17	14	0	14	0	0	0	0	0	0	0	0	0	0	0	0	0	0	0	0	0	1	1	1	0	0	0	0	0	0	0	0	0	0	0	0	0	0
37074207	C	T	16	1	17	14	0	14	2	2	2	2	2	2	2	2	2	.	2	2	2	2	2	2	2	2	1	2	1	2	2	2	2	2	2	2	2	2	2	2	1	2
37074235	T	C	17	0	17	9	0	9	0	0	0	0	0	0	0	0	0	0	0	0	0	0	0	0	0	0	0	0	0	1	1	0	1	0	0	1	1	1	1	0	0	1
37074262	A	G	17	0	17	9	0	9	0	0	0	0	0	0	0	0	0	0	0	0	0	0	0	0	0	0	0	0	0	1	1	0	1	0	0	1	1	1	1	0	0	1
37074563	C	T	17	0	17	12	0	12	2	2	2	2	2	2	2	2	2	2	2	2	2	2	2	2	2	2	1	2	1	2	1	2	2	2	2	2	2	2	2	1	1	2
37074591	T	A	17	0	17	14	0	14	0	0	0	0	0	0	0	0	0	0	0	0	0	0	0	0	0	0	0	1	0	0	0	2	0	0	0	0	0	0	0	0	0	1
37074686	G	C	17	0	17	12	0	12	2	2	2	2	2	2	2	2	2	2	2	2	2	2	2	2	2	2	1	2	1	2	1	2	2	2	2	2	2	2	2	1	1	2
37074801	G	T	17	0	17	12	0	12	2	2	2	2	2	2	2	2	2	2	2	2	2	2	2	2	2	2	1	2	1	1	2	2	2	2	0	2	2	2	2	2	1	2
37074853	C	A	15	1	16	9	0	9	2	2	2	2	2	2	2	2	2	1	2	2	2	2	2	2	.	2	1	2	1	1	1	2	2	0	0	2	2	2	2	1	0	2
37074857	G	A	15	1	16	12	0	12	2	2	2	2	2	2	2	2	2	1	2	2	2	2	2	2	.	2	1	2	1	1	2	2	2	2	0	2	2	2	2	2	0	2
37074880	T	TC	15	1	16	9	0	9	2	2	2	2	2	2	2	2	2	1	2	2	2	2	2	2	.	2	0	2	1	1	1	2	2	0	0	2	2	2	2	1	0	2
37074900	AAG	A	16	0	16	10	0	10	2	2	2	2	2	2	2	2	2	1	2	2	2	2	2	2	2	2	0	2	1	1	1	2	2	2	0	2	2	2	2	1	1	2
37074904	G	GCA	16	0	16	10	0	10	2	2	2	2	2	2	2	2	2	1	2	2	2	2	2	2	2	2	0	2	1	1	1	2	2	2	0	2	2	2	2	1	1	2
37075108	CTGCCACCACCGG	C	13	0	13	14	0	14	1	0	0	1	1	0	0	0	0	0	0	0	0	0	1	0	0	0	0	1	0	0	0	1	0	0	0	0	0	1	0	0	0	0
37075371	T	G	17	0	17	12	0	12	2	2	2	2	2	2	2	2	2	2	2	2	2	2	2	2	2	2	1	2	1	0	2	2	2	2	0	2	2	2	2	2	0	2
37075382	T	TA	17	0	17	7	0	7	2	2	2	2	2	2	2	2	2	2	2	2	2	2	2	2	2	1	0	0	1	0	0	0	1	2	0	1	1	1	1	2	0	0
37075542	G	C	17	0	17	13	0	13	0	0	0	0	0	0	0	0	0	0	0	0	0	0	0	0	0	1	1	1	0	0	0	1	0	0	0	0	0	0	0	0	0	0
37075883	A	T	17	0	17	7	0	7	2	2	2	2	2	2	2	2	2	2	2	2	2	2	2	2	2	1	0	0	1	0	0	0	0	2	0	1	1	1	0	1	1	0
37075910	C	A	14	0	14	11	0	11	2	1	2	2	2	2	1	2	2	1	2	2	2	2	2	2	2	1	0	0	1	0	0	0	0	2	0	0	1	0	0	1	1	0
37075959	G	C	17	0	17	13	0	13	0	0	0	0	0	0	0	0	0	0	0	0	0	0	0	0	0	1	1	1	0	0	0	1	0	0	0	0	0	0	0	0	0	0
37076213	C	A	17	0	17	12	0	12	2	2	2	2	2	2	2	2	2	2	2	2	2	2	2	2	2	2	1	2	1	1	2	2	2	2	0	2	2	2	2	2	1	2
37076354	CCAAGACCATGAA	C	17	0	17	10	0	10	0	0	0	0	0	0	0	0	0	0	0	0	0	0	0	0	0	0	0	0	0	1	1	0	1	0	0	0	1	1	1	0	0	1
37076497	CA	C	17	0	17	8	0	8	0	0	0	0	0	0	0	0	0	0	0	0	0	0	0	0	0	0	0	0	0	1	2	0	1	0	0	1	1	1	1	1	0	1
37076500	T	C	17	0	17	8	0	8	0	0	0	0	0	0	0	0	0	0	0	0	0	0	0	0	0	0	0	0	0	1	2	0	1	0	0	1	1	1	1	1	0	1
37076551	C	T	17	0	17	8	0	8	2	2	2	2	2	2	2	2	2	2	2	2	2	2	2	2	2	1	0	0	1	0	0	0	1	2	0	0	1	2	2	2	1	0
37076558	C	A	17	0	17	9	0	9	2	2	2	2	2	2	2	2	2	2	2	2	2	2	2	2	2	2	1	1	1	1	2	1	2	2	0	2	2	2	2	2	1	1
37076596	A	G	17	0	17	16	0	16	0	0	0	0	0	0	0	0	0	0	0	0	0	0	0	0	0	0	0	0	0	0	1	0	0	0	0	0	0	0	0	0	0	0
37076656	C	T	17	0	17	8	0	8	2	2	2	2	2	2	2	2	2	2	2	2	2	2	2	2	2	1	0	0	1	1	2	0	2	2	0	2	2	2	2	2	1	1
37076743	A	T	17	0	17	9	0	9	0	0	0	0	0	0	0	0	0	0	0	0	0	0	0	0	0	0	0	0	0	1	1	0	1	0	0	1	1	1	1	0	0	1
37076752	G	A	17	0	17	8	0	8	2	2	2	2	2	2	2	2	2	2	2	2	2	2	2	2	2	2	1	1	1	1	1	1	2	2	0	2	2	2	2	2	1	1
37076759	A	C	16	0	16	17	0	17	0	0	0	0	0	0	0	0	1	0	0	0	0	0	0	0	0	0	0	0	0	0	0	0	0	0	0	0	0	0	0	0	0	0
37076766	G	A	17	0	17	9	0	9	0	0	0	0	0	0	0	0	0	0	0	0	0	0	0	0	0	0	0	0	0	1	1	0	1	0	0	1	1	1	1	0	0	1
37076849	C	G	17	0	17	14	0	14	0	0	0	0	0	0	0	0	0	0	0	0	0	0	0	0	0	0	1	1	0	0	0	1	0	0	0	0	0	0	0	0	0	0
37076895	T	C	17	0	17	7	0	7	0	0	0	0	0	0	0	0	0	0	0	0	0	0	0	0	0	0	1	1	1	1	1	1	0	0	2	0	0	0	0	1	1	1
37076923	C	T	17	0	17	9	0	9	0	0	0	0	0	0	0	0	0	0	0	0	0	0	0	0	0	0	0	0	0	0	2	0	1	0	0	1	1	1	1	1	0	1
37076989	A	G	17	0	17	14	0	14	0	0	0	0	0	0	0	0	0	0	0	0	0	0	0	0	0	1	0	1	0	0	0	1	0	0	0	0	0	0	0	0	0	0
37077193	G	A	17	0	17	9	0	9	0	0	0	0	0	0	0	0	0	0	0	0	0	0	0	0	0	0	0	0	0	1	1	0	1	0	0	1	1	1	1	0	0	1
37077202	C	T	17	0	17	9	0	9	0	0	0	0	0	0	0	0	0	0	0	0	0	0	0	0	0	0	0	0	0	1	1	0	1	0	0	1	1	1	1	0	0	1
37077210	T	C	17	0	17	9	0	9	0	0	0	0	0	0	0	0	0	0	0	0	0	0	0	0	0	0	0	0	0	1	1	0	1	0	0	1	1	1	1	0	0	1
37077296	T	C	17	0	17	15	0	15	0	0	0	0	0	0	0	0	0	0	0	0	0	0	0	0	0	0	0	0	0	0	1	0	0	0	0	0	0	0	0	1	0	0
37077314	G	T	17	0	17	11	0	11	0	0	0	0	0	0	0	0	0	0	0	0	0	0	0	0	0	1	1	0	0	1	1	1	1	0	0	1	1	1	1	0	0	1
37077451	T	C	17	0	17	9	0	9	0	0	0	0	0	0	0	0	0	0	0	0	0	0	0	0	0	0	0	0	0	1	1	0	1	0	0	1	1	1	1	0	0	1
37077557	A	C	17	0	17	10	0	10	0	0	0	0	0	0	0	0	0	0	0	0	0	0	0	0	0	0	0	0	0	1	1	0	1	0	0	1	1	0	1	0	0	1
37077576	G	A	17	0	17	10	0	10	0	0	0	0	0	0	0	0	0	0	0	0	0	0	0	0	0	0	0	0	0	1	1	0	1	0	0	1	1	0	1	0	0	1
37077639	C	T	17	0	17	9	0	9	0	0	0	0	0	0	0	0	0	0	0	0	0	0	0	0	0	0	0	0	0	1	1	0	1	0	0	1	1	1	1	0	0	1
37077650	GA	G	17	0	17	9	0	9	0	0	0	0	0	0	0	0	0	0	0	0	0	0	0	0	0	0	0	0	0	1	1	0	1	0	0	1	1	1	1	0	0	1
37077691	T	TTAATTTATTAA	17	0	17	9	0	9	0	0	0	0	0	0	0	0	0	0	0	0	0	0	0	0	0	0	0	0	0	1	1	0	1	0	0	1	1	1	1	0	0	1
37077693	A	AGTTTAATTTAT	17	0	17	9	0	9	0	0	0	0	0	0	0	0	0	0	0	0	0	0	0	0	0	0	0	0	0	1	1	0	1	0	0	1	1	1	1	0	0	1
37077695	G	A	17	0	17	9	0	9	0	0	0	0	0	0	0	0	0	0	0	0	0	0	0	0	0	0	0	0	0	1	1	0	1	0	0	1	1	1	1	0	0	1
37077697	C	CAAATTAT	17	0	17	9	0	9	0	0	0	0	0	0	0	0	0	0	0	0	0	0	0	0	0	0	0	0	0	1	1	0	1	0	0	1	1	1	1	0	0	1
37077700	C	A	17	0	17	9	0	9	0	0	0	0	0	0	0	0	0	0	0	0	0	0	0	0	0	0	0	0	0	1	1	0	1	0	0	1	1	1	1	0	0	1
37077772	G	A	17	0	17	13	0	13	0	0	0	0	0	0	0	0	0	0	0	0	0	0	0	0	0	1	1	1	0	0	0	1	0	0	0	0	0	0	0	0	0	0
37077781	T	G	17	0	17	10	0	10	0	0	0	0	0	0	0	0	0	0	0	0	0	0	0	0	0	0	0	0	0	1	1	0	1	0	0	1	1	1	0	0	0	1
37077790	G	T	17	0	17	13	0	13	0	0	0	0	0	0	0	0	0	0	0	0	0	0	0	0	0	1	1	1	0	0	0	1	0	0	0	0	0	0	0	0	0	0
37077807	T	A	17	0	17	15	0	15	0	0	0	0	0	0	0	0	0	0	0	0	0	0	0	0	0	0	1	0	1	0	0	0	0	0	0	0	0	0	0	0	0	0
37077889	C	CA	17	0	17	10	0	10	0	0	0	0	0	0	0	0	0	0	0	0	0	0	0	0	0	1	0	1	0	1	1	1	1	0	0	1	1	2	1	0	0	1
37077890	G	GAGCA	17	0	17	10	0	10	0	0	0	0	0	0	0	0	0	0	0	0	0	0	0	0	0	1	0	1	0	1	1	1	1	0	0	1	1	2	1	0	0	1
37077909	C	T	17	0	17	14	0	14	0	0	0	0	0	0	0	0	0	0	0	0	0	0	0	0	0	1	0	1	0	0	0	1	0	0	0	0	0	0	0	0	0	0
37077924	G	A	17	0	17	10	0	10	0	0	0	0	0	0	0	0	0	0	0	0	0	0	0	0	0	0	0	0	0	1	1	0	1	0	0	0	1	1	1	0	0	1
37077958	C	T	17	0	17	13	0	13	0	0	0	0	0	0	0	0	0	0	0	0	0	0	0	0	0	1	1	1	0	0	0	1	0	0	0	0	0	0	0	0	0	0
37077970	G	A	17	0	17	9	0	9	0	0	0	0	0	0	0	0	0	0	0	0	0	0	0	0	0	0	0	0	0	1	1	0	1	0	0	1	1	1	1	0	0	1
37077993	C	T	17	0	17	9	0	9	0	0	0	0	0	0	0	0	0	0	0	0	0	0	0	0	0	0	0	0	0	1	1	0	1	0	0	1	1	1	1	0	0	1
37078041	T	C	17	0	17	12	0	12	0	0	0	0	0	0	0	0	0	0	0	0	0	0	0	0	0	1	1	1	0	1	1	1	1	0	0	1	1	1	1	0	0	1
37078066	T	C	17	0	17	9	0	9	0	0	0	0	0	0	0	0	0	0	0	0	0	0	0	0	0	0	0	0	0	1	1	0	1	0	0	1	1	1	1	0	0	1
37078067	G	A	17	0	17	9	0	9	0	0	0	0	0	0	0	0	0	0	0	0	0	0	0	0	0	0	0	0	0	1	1	0	1	0	0	1	1	1	1	0	0	1
37078177	A	G	17	0	17	10	0	10	0	0	0	0	0	0	0	0	0	0	0	0	0	0	0	0	0	0	0	0	0	1	1	0	1	0	0	1	1	1	1	0	0	0
37078236	G	T	17	0	17	13	0	13	0	0	0	0	0	0	0	0	0	0	0	0	0	0	0	0	0	1	1	1	0	0	0	1	0	0	0	0	0	0	0	0	0	0
37078237	C	T	17	0	17	13	0	13	0	0	0	0	0	0	0	0	0	0	0	0	0	0	0	0	0	1	1	1	0	0	0	1	0	0	0	0	0	0	0	0	0	0
37078249	G	A	17	0	17	12	0	12	0	0	0	0	0	0	0	0	0	0	0	0	0	0	0	0	0	1	1	1	0	1	1	1	1	0	0	1	1	1	1	0	0	1
37078302	G	A	17	0	17	10	0	10	0	0	0	0	0	0	0	0	0	0	0	0	0	0	0	0	0	0	0	0	0	0	1	0	1	0	0	1	1	1	1	0	0	1
37078470	T	C	17	0	17	9	0	9	0	0	0	0	0	0	0	0	0	0	0	0	0	0	0	0	0	1	2	2	1	2	2	2	1	0	2	1	1	1	1	1	1	2
37078647	T	C	17	0	17	9	0	9	0	0	0	0	0	0	0	0	0	0	0	0	0	0	0	0	0	0	0	0	0	1	1	0	1	0	0	1	1	1	1	0	0	1
37078664	A	G	17	0	17	9	0	9	0	0	0	0	0	0	0	0	0	0	0	0	0	0	0	0	0	1	2	2	1	2	2	2	1	0	2	1	1	1	1	1	1	2
37078665	T	C	17	0	17	7	0	7	0	0	0	0	0	0	0	0	0	0	0	0	0	0	0	0	0	1	2	2	1	1	1	2	0	0	2	0	0	0	0	1	1	1
37078707	GAAAAGC	G	17	0	17	7	0	7	0	0	0	0	0	0	0	0	0	0	0	0	0	0	0	0	0	0	1	1	1	1	1	1	0	0	2	0	0	0	0	1	1	1
37078721	A	G	17	0	17	7	0	7	0	0	0	0	0	0	0	0	0	0	0	0	0	0	0	0	0	0	1	1	1	1	1	1	0	0	2	0	0	0	0	1	1	1
37078772	A	G	17	0	17	7	0	7	0	0	0	0	0	0	0	0	0	0	0	0	0	0	0	0	0	1	2	2	1	1	1	2	0	0	2	0	0	0	0	1	1	1
37078781	C	T	17	0	17	7	0	7	0	0	0	0	0	0	0	0	0	0	0	0	0	0	0	0	0	1	2	2	1	1	1	2	0	0	2	0	0	0	0	1	1	1
37079090	C	T	17	0	17	7	0	7	0	0	0	0	0	0	0	0	0	0	0	0	0	0	0	0	0	1	2	2	1	1	1	2	0	0	2	0	0	0	0	1	1	1
37079147	A	C	17	0	17	6	0	6	0	0	0	0	0	0	0	0	0	0	0	0	0	0	0	0	0	1	2	2	1	1	2	2	0	0	2	0	0	0	0	1	1	1
37079324	T	C	17	0	17	6	0	6	0	0	0	0	0	0	0	0	0	0	0	0	0	0	0	0	0	1	2	2	2	1	1	2	0	0	2	0	0	0	0	1	1	1
37079400	G	A	17	0	17	13	0	13	0	0	0	0	0	0	0	0	0	0	0	0	0	0	0	0	0	1	1	1	0	0	0	1	0	0	0	0	0	0	0	0	0	0
37079422	C	T	17	0	17	8	0	8	0	0	0	0	0	0	0	0	0	0	0	0	0	0	0	0	0	0	0	1	1	1	1	1	0	0	2	0	0	0	0	1	1	1
37079559	A	G	17	0	17	7	0	7	0	0	0	0	0	0	0	0	0	0	0	0	0	0	0	0	0	1	2	2	1	1	1	2	0	0	2	0	0	0	0	1	1	1
37079653	C	G	17	0	17	7	0	7	0	0	0	0	0	0	0	0	0	0	0	0	0	0	0	0	0	1	2	2	1	1	1	2	0	0	2	0	0	0	0	1	1	1
37079666	T	C	17	0	17	7	0	7	0	0	0	0	0	0	0	0	0	0	0	0	0	0	0	0	0	1	2	2	1	1	1	2	0	0	2	0	0	0	0	1	1	1
37079935	G	GC	17	0	17	11	0	11	0	0	0	0	0	0	0	0	0	0	0	0	0	0	0	0	0	0	0	0	0	1	1	0	1	0	0	2	0	0	1	0	0	1
37080023	G	A	17	0	17	9	0	9	0	0	0	0	0	0	0	0	0	0	0	0	0	0	0	0	0	0	0	0	0	1	1	0	1	0	0	2	1	1	1	0	0	1
37080062	C	T	17	0	17	6	0	6	0	0	0	0	0	0	0	0	0	0	0	0	0	0	0	0	0	1	2	2	1	1	1	2	0	0	2	0	0	0	0	2	1	1
37080097	C	A	17	0	17	6	1	7	0	0	0	0	0	0	0	0	0	0	0	0	0	0	0	0	0	1	2	2	1	1	2	2	0	0	2	0	0	0	0	.	1	1
37080190	G	GA	17	0	17	14	0	14	0	0	0	0	0	0	0	0	0	0	0	0	0	0	0	0	0	0	0	1	0	0	0	1	0	0	0	0	0	0	0	0	0	1
37080210	G	C	17	0	17	9	0	9	0	0	0	0	0	0	0	0	0	0	0	0	0	0	0	0	0	0	1	1	1	1	0	1	0	0	2	0	0	0	0	0	1	1
37080390	C	T	17	0	17	8	0	8	0	0	0	0	0	0	0	0	0	0	0	0	0	0	0	0	0	0	1	1	1	1	1	1	0	0	2	0	0	0	0	0	1	1
37080406	G	A	17	0	17	13	0	13	0	0	0	0	0	0	0	0	0	0	0	0	0	0	0	0	0	1	1	1	0	0	0	1	0	0	0	0	0	0	0	0	0	0
37080415	C	A	17	0	17	13	0	13	0	0	0	0	0	0	0	0	0	0	0	0	0	0	0	0	0	1	1	1	0	0	0	1	0	0	0	0	0	0	0	0	0	0
37080486	G	C	17	0	17	8	0	8	0	0	0	0	0	0	0	0	0	0	0	0	0	0	0	0	0	0	1	1	1	1	1	0	0	0	2	0	0	0	0	1	1	1
37080644	G	A	17	0	17	15	0	15	0	0	0	0	0	0	0	0	0	0	0	0	0	0	0	0	0	0	0	0	0	0	1	0	0	0	0	0	0	0	0	1	0	0
37080690	G	A	17	0	17	9	0	9	0	0	0	0	0	0	0	0	0	0	0	0	0	0	0	0	0	0	0	0	0	1	1	0	1	0	0	1	1	1	1	0	0	1
37080718	A	C	17	0	17	12	0	12	0	0	0	0	0	0	0	0	0	0	0	0	0	0	0	0	0	1	1	1	0	1	1	1	1	0	0	1	1	1	1	0	0	1
37080919	T	G	17	0	17	9	0	9	0	0	0	0	0	0	0	0	0	0	0	0	0	0	0	0	0	1	2	2	1	2	2	2	1	0	2	1	1	1	1	1	1	2
37080936	T	A	17	0	17	9	0	9	0	0	0	0	0	0	0	0	0	0	0	0	0	0	0	0	0	1	2	2	1	2	2	2	1	0	2	1	1	1	1	1	1	2
37081034	A	G	17	0	17	8	0	8	0	0	0	0	0	0	0	0	0	0	0	0	0	0	0	0	0	1	2	2	1	2	2	2	1	0	2	1	1	1	0	1	1	2
37081117	C	T	17	0	17	9	0	9	0	0	0	0	0	0	0	0	0	0	0	0	0	0	0	0	0	1	2	2	1	2	2	2	1	0	2	1	1	1	1	1	1	2
37081212	A	G	17	0	17	7	0	7	0	0	0	0	0	0	0	0	0	0	0	0	0	0	0	0	0	0	2	2	1	2	2	2	1	0	2	1	1	1	1	1	1	2
37081252	C	T	17	0	17	7	0	7	0	0	0	0	0	0	0	0	0	0	0	0	0	0	0	0	0	0	2	2	1	2	2	2	1	0	2	1	1	1	1	1	1	2
37081253	A	G	17	0	17	7	0	7	0	0	0	0	0	0	0	0	0	0	0	0	0	0	0	0	0	0	2	2	1	2	2	2	1	0	2	1	1	1	1	1	1	2
37081257	A	G	17	0	17	7	0	7	0	0	0	0	0	0	0	0	0	0	0	0	0	0	0	0	0	0	2	2	1	2	2	2	1	0	2	1	1	1	1	1	1	2
37081316	A	G	17	0	17	8	1	9	0	0	0	0	0	0	0	0	0	0	0	0	0	0	0	0	0	1	2	2	1	2	2	2	1	0	2	1	1	.	1	1	1	2
37081319	A	G	17	0	17	8	1	9	0	0	0	0	0	0	0	0	0	0	0	0	0	0	0	0	0	1	2	2	1	2	2	2	1	0	2	1	1	.	1	1	1	2
37081423	G	A	17	0	17	13	0	13	0	0	0	0	0	0	0	0	0	0	0	0	0	0	0	0	0	1	1	1	0	0	0	1	0	0	0	0	0	0	0	0	0	0
37081744	C	T	17	0	17	14	1	15	0	0	0	0	0	0	0	0	0	0	0	0	0	0	0	0	0	0	1	.	0	0	0	1	0	0	0	0	0	0	0	0	0	0
37081745	T	G	17	0	17	8	1	9	0	0	0	0	0	0	0	0	0	0	0	0	0	0	0	0	0	0	2	.	1	2	2	2	1	0	2	1	1	1	1	1	1	2
37081753	TAAAAC	T	17	0	17	7	0	7	0	0	0	0	0	0	0	0	0	0	0	0	0	0	0	0	0	0	2	2	1	2	2	2	1	0	2	1	1	1	1	1	1	2
37081821	A	G	17	0	17	9	0	9	0	0	0	0	0	0	0	0	0	0	0	0	0	0	0	0	0	1	2	2	1	2	2	2	1	0	2	1	1	1	1	1	1	2
37081822	T	C	17	0	17	9	0	9	0	0	0	0	0	0	0	0	0	0	0	0	0	0	0	0	0	1	2	2	1	2	2	2	1	0	2	1	1	1	1	1	1	2
37081841	C	T	17	0	17	9	0	9	0	0	0	0	0	0	0	0	0	0	0	0	0	0	0	0	0	1	2	2	1	2	2	2	1	0	2	1	1	1	1	1	1	2
37081860	A	G	17	0	17	9	0	9	0	0	0	0	0	0	0	0	0	0	0	0	0	0	0	0	0	1	2	2	1	2	2	2	1	0	2	1	1	1	1	1	1	2
37081867	C	T	17	0	17	9	0	9	0	0	0	0	0	0	0	0	0	0	0	0	0	0	0	0	0	1	2	2	1	2	2	2	1	0	2	1	1	1	1	1	1	2
37081933	G	A	17	0	17	7	0	7	0	0	0	0	0	0	0	0	0	0	0	0	0	0	0	0	0	1	2	2	1	2	2	2	1	0	2	2	1	1	0	1	1	2
37081934	T	C	17	0	17	14	0	14	0	0	0	0	0	0	0	0	0	0	0	0	0	0	0	0	0	1	1	1	0	0	0	0	0	0	0	0	0	0	0	0	0	0
37081947	A	G	17	0	17	8	0	8	0	0	0	0	0	0	0	0	0	0	0	0	0	0	0	0	0	1	2	2	1	2	2	2	1	0	2	1	1	1	0	1	1	2
37082010	C	T	17	0	17	7	0	7	0	0	0	0	0	0	0	0	0	0	0	0	0	0	0	0	0	1	2	2	1	2	2	2	1	0	2	1	0	1	0	1	1	2
37082011	T	A	17	0	17	7	0	7	0	0	0	0	0	0	0	0	0	0	0	0	0	0	0	0	0	1	2	2	1	2	2	2	1	0	2	1	0	1	0	1	1	2
37082060	G	C	17	0	17	9	0	9	0	0	0	0	0	0	0	0	0	0	0	0	0	0	0	0	0	1	2	2	1	2	2	2	1	0	2	1	1	1	1	1	1	2
37082065	T	C	17	0	17	9	0	9	0	0	0	0	0	0	0	0	0	0	0	0	0	0	0	0	0	1	2	2	1	2	2	2	1	0	2	1	1	1	1	1	1	2
37082066	G	A	17	0	17	10	1	11	0	0	0	0	0	0	0	0	0	0	0	0	0	0	0	0	0	1	1	0	0	1	1	.	1	0	0	1	1	1	1	0	0	1
37082077	G	A	17	0	17	9	1	10	0	0	0	0	0	0	0	0	0	0	0	0	0	0	0	0	0	1	2	2	1	2	2	.	1	0	2	1	1	1	1	1	1	2
37082116	G	A	17	0	17	7	0	7	0	0	0	0	0	0	0	0	0	0	0	0	0	0	0	0	0	1	2	2	1	2	2	2	1	0	2	1	1	1	0	1	0	2
37082175	T	G	17	0	17	7	0	7	0	0	0	0	0	0	0	0	0	0	0	0	0	0	0	0	0	1	2	2	1	2	2	2	1	0	2	0	1	1	0	1	1	2
37082218	T	C	17	0	17	7	0	7	0	0	0	0	0	0	0	0	0	0	0	0	0	0	0	0	0	0	2	2	1	2	2	2	1	0	2	1	1	1	1	1	1	2
37082226	G	C	17	0	17	7	0	7	0	0	0	0	0	0	0	0	0	0	0	0	0	0	0	0	0	0	2	2	1	2	2	2	1	0	2	1	1	1	1	1	1	2
37082233	T	G	17	0	17	7	0	7	0	0	0	0	0	0	0	0	0	0	0	0	0	0	0	0	0	0	1	0	0	1	1	1	1	0	0	1	1	1	1	0	0	1
37082250	A	C	17	0	17	7	0	7	0	0	0	0	0	0	0	0	0	0	0	0	0	0	0	0	0	0	2	2	1	2	2	2	1	0	2	1	1	1	1	1	1	2
37082286	T	C	17	0	17	9	0	9	0	0	0	0	0	0	0	0	0	0	0	0	0	0	0	0	0	1	2	2	1	2	2	2	1	0	2	1	1	1	1	1	1	2
37082287	G	T	17	0	17	9	0	9	0	0	0	0	0	0	0	0	0	0	0	0	0	0	0	0	0	1	2	2	1	2	2	2	1	0	2	1	1	1	1	1	1	2
37082303	T	C	17	0	17	9	0	9	0	0	0	0	0	0	0	0	0	0	0	0	0	0	0	0	0	1	2	2	1	2	2	2	1	0	2	1	1	1	1	1	1	2
37082316	T	C	17	0	17	9	0	9	0	0	0	0	0	0	0	0	0	0	0	0	0	0	0	0	0	1	2	2	1	2	2	2	1	0	2	1	1	1	1	1	1	2
37082317	G	A	17	0	17	9	0	9	0	0	0	0	0	0	0	0	0	0	0	0	0	0	0	0	0	0	0	0	0	1	1	0	1	0	0	1	1	1	1	0	0	1
37082328	C	T	17	0	17	8	0	8	0	0	0	0	0	0	0	0	0	0	0	0	0	0	0	0	0	1	2	2	1	2	2	2	1	0	2	1	1	1	1	0	1	2
37082329	A	G	17	0	17	8	0	8	0	0	0	0	0	0	0	0	0	0	0	0	0	0	0	0	0	1	2	2	1	2	2	2	1	0	2	1	1	1	1	0	1	2
37082377	A	C	17	0	17	8	0	8	0	0	0	0	0	0	0	0	0	0	0	0	0	0	0	0	0	1	2	2	1	2	2	2	1	0	2	1	1	1	1	0	1	2
37082438	T	A	17	0	17	9	0	9	0	0	0	0	0	0	0	0	0	0	0	0	0	0	0	0	0	1	2	2	1	2	2	2	1	0	2	1	1	1	1	1	1	2
37082440	A	G	17	0	17	9	0	9	0	0	0	0	0	0	0	0	0	0	0	0	0	0	0	0	0	1	2	2	1	2	2	2	1	0	2	1	1	1	1	1	1	2
37082452	C	T	17	0	17	9	0	9	0	0	0	0	0	0	0	0	0	0	0	0	0	0	0	0	0	1	2	2	1	2	2	2	1	0	2	1	1	1	1	1	1	2
37082537	G	A	17	0	17	9	0	9	0	0	0	0	0	0	0	0	0	0	0	0	0	0	0	0	0	1	2	2	1	2	2	2	1	0	2	1	1	1	1	1	1	2
37082542	T	C	17	0	17	8	0	8	0	0	0	0	0	0	0	0	0	0	0	0	0	0	0	0	0	1	2	2	1	2	2	2	1	0	2	1	1	2	1	1	1	2
37082583	G	A	17	0	17	9	0	9	0	0	0	0	0	0	0	0	0	0	0	0	0	0	0	0	0	0	0	0	0	1	1	0	1	0	0	1	1	1	1	0	0	1
37082592	T	C	17	0	17	8	0	8	0	0	0	0	0	0	0	0	0	0	0	0	0	0	0	0	0	1	2	2	1	2	2	2	1	0	2	1	1	1	1	1	0	2
37082605	ACT	A	17	0	17	8	0	8	0	0	0	0	0	0	0	0	0	0	0	0	0	0	0	0	0	1	2	2	1	2	2	2	1	0	2	1	1	1	1	1	0	2
37082641	G	A	16	1	17	8	0	8	0	0	0	0	.	0	0	0	0	0	0	0	0	0	0	0	0	1	2	2	1	2	2	2	1	0	2	1	1	1	1	1	0	2
37082764	G	A	17	0	17	7	0	7	0	0	0	0	0	0	0	0	0	0	0	0	0	0	0	0	0	1	2	2	1	2	2	2	1	0	2	1	1	1	0	0	1	2
37082830	A	G	17	0	17	9	1	10	0	0	0	0	0	0	0	0	0	0	0	0	0	0	0	0	0	1	2	2	1	2	2	2	1	0	.	1	1	1	1	1	1	2
37082857	C	T	17	0	17	7	0	7	0	0	0	0	0	0	0	0	0	0	0	0	0	0	0	0	0	0	2	2	1	2	2	2	1	0	2	1	1	1	1	1	0	2
37082884	A	G	17	0	17	7	0	7	0	0	0	0	0	0	0	0	0	0	0	0	0	0	0	0	0	0	2	2	1	2	2	2	1	0	2	1	1	1	1	1	1	2
37082923	A	G	17	0	17	9	0	9	0	0	0	0	0	0	0	0	0	0	0	0	0	0	0	0	0	1	2	2	1	2	2	2	1	0	2	1	1	1	1	1	1	2
37082937	T	C	17	0	17	9	0	9	0	0	0	0	0	0	0	0	0	0	0	0	0	0	0	0	0	1	2	2	1	2	2	2	1	0	2	1	1	1	1	1	1	2
37082949	T	C	17	0	17	9	0	9	0	0	0	0	0	0	0	0	0	0	0	0	0	0	0	0	0	1	2	2	1	2	2	2	1	0	2	1	1	1	1	1	1	2
37083023	T	G	17	0	17	9	0	9	0	0	0	0	0	0	0	0	0	0	0	0	0	0	0	0	0	1	2	2	1	2	2	2	1	0	2	1	1	1	1	1	1	2
37083055	CT	C	17	0	17	9	0	9	0	0	0	0	0	0	0	0	0	0	0	0	0	0	0	0	0	1	2	2	1	2	2	2	1	0	2	1	1	1	1	1	1	2
37083086	C	T	17	0	17	8	0	8	0	0	0	0	0	0	0	0	0	0	0	0	0	0	0	0	0	1	2	2	1	2	2	2	1	0	2	1	1	1	1	0	1	2
37083116	G	A	17	0	17	8	0	8	0	0	0	0	0	0	0	0	0	0	0	0	0	0	0	0	0	1	2	2	1	2	2	2	1	0	2	1	1	1	1	0	1	2
37083196	T	C	17	0	17	9	0	9	0	0	0	0	0	0	0	0	0	0	0	0	0	0	0	0	0	1	2	2	1	2	2	2	1	0	2	1	1	1	1	1	1	2
37083294	A	G	17	0	17	9	0	9	0	0	0	0	0	0	0	0	0	0	0	0	0	0	0	0	0	1	2	2	1	2	2	2	1	0	2	1	1	1	1	1	1	2
37083295	T	A	17	0	17	9	0	9	0	0	0	0	0	0	0	0	0	0	0	0	0	0	0	0	0	1	2	2	1	2	2	2	1	0	2	1	1	1	1	1	1	2
37083349	A	G	17	0	17	8	0	8	0	0	0	0	0	0	0	0	0	0	0	0	0	0	0	0	0	1	2	2	1	2	2	2	1	0	2	1	1	1	1	0	1	2
37083367	C	A	17	0	17	8	0	8	0	0	0	0	0	0	0	0	0	0	0	0	0	0	0	0	0	1	2	2	1	2	2	2	1	0	2	1	1	1	1	0	1	2
37083388	G	A	17	0	17	8	0	8	0	0	0	0	0	0	0	0	0	0	0	0	0	0	0	0	0	1	2	2	1	2	2	2	1	0	2	1	1	1	1	0	1	2
37083393	C	T	17	0	17	8	0	8	0	0	0	0	0	0	0	0	0	0	0	0	0	0	0	0	0	1	2	2	1	2	2	2	1	0	2	1	1	1	1	0	1	2
37083430	C	T	17	0	17	9	0	9	0	0	0	0	0	0	0	0	0	0	0	0	0	0	0	0	0	1	2	2	1	2	2	2	1	0	2	1	1	1	1	1	1	2
37083514	G	GGGGAAAAGTAA	17	0	17	9	0	9	0	0	0	0	0	0	0	0	0	0	0	0	0	0	0	0	0	1	2	2	1	2	2	2	1	0	2	1	1	1	1	1	1	2
37083540	C	A	17	0	17	9	0	9	0	0	0	0	0	0	0	0	0	0	0	0	0	0	0	0	0	1	2	2	1	2	2	2	1	0	2	1	1	1	1	1	1	2
37083592	T	G	17	0	17	4	4	8	0	0	0	0	0	0	0	0	0	0	0	0	0	0	0	0	0	1	2	.	0	.	2	.	1	0	.	0	1	0	0	0	1	2
37083595	A	C	17	0	17	3	4	7	0	0	0	0	0	0	0	0	0	0	0	0	0	0	0	0	0	1	2	.	0	.	2	.	1	0	.	0	1	0	0	0	0	2
37083720	T	C	17	0	17	10	5	15	0	0	0	0	0	0	0	0	0	0	0	0	0	0	0	0	0	0	2	2	0	.	.	.	0	0	.	0	0	0	0	0	0	.
37083781	A	G	17	0	17	8	0	8	0	0	0	0	0	0	0	0	0	0	0	0	0	0	0	0	0	1	2	2	1	2	2	2	1	0	2	1	1	1	1	0	1	2
37083793	C	G	17	0	17	6	1	7	0	0	0	0	0	0	0	0	0	0	0	0	0	0	0	0	0	1	2	2	1	2	2	2	1	0	2	1	1	2	2	.	1	2
37083818	G	A	17	0	17	6	1	7	0	0	0	0	0	0	0	0	0	0	0	0	0	0	0	0	0	1	2	2	1	2	2	2	1	0	2	1	1	2	2	.	1	2
37083881	T	C	17	0	17	8	0	8	0	0	0	0	0	0	0	0	0	0	0	0	0	0	0	0	0	1	2	2	1	2	2	2	0	0	2	1	1	1	1	1	1	2
37083892	A	ACT	17	0	17	9	0	9	0	0	0	0	0	0	0	0	0	0	0	0	0	0	0	0	0	1	2	2	1	2	2	2	1	0	2	1	1	1	1	1	1	2
37083970	C	T	17	0	17	8	0	8	0	0	0	0	0	0	0	0	0	0	0	0	0	0	0	0	0	0	2	2	1	2	2	2	1	0	2	1	1	1	1	2	1	2
37083986	T	G	17	0	17	7	0	7	0	0	0	0	0	0	0	0	0	0	0	0	0	0	0	0	0	0	2	2	1	2	2	2	1	0	2	1	0	1	1	1	1	2
37084004	A	G	17	0	17	7	0	7	0	0	0	0	0	0	0	0	0	0	0	0	0	0	0	0	0	0	2	2	1	2	2	2	1	0	2	1	0	1	1	1	1	2
37084052	AT	A	17	0	17	7	0	7	0	0	0	0	0	0	0	0	0	0	0	0	0	0	0	0	0	1	2	2	1	2	2	2	1	0	2	0	1	1	0	1	1	2
37084059	G	A	17	0	17	7	0	7	0	0	0	0	0	0	0	0	0	0	0	0	0	0	0	0	0	1	2	2	1	2	2	2	1	0	2	0	1	1	0	1	1	2
37084078	C	T	17	0	17	7	0	7	0	0	0	0	0	0	0	0	0	0	0	0	0	0	0	0	0	1	2	2	1	2	2	2	1	0	2	0	1	1	0	1	1	2
37084082	G	A	17	0	17	7	0	7	0	0	0	0	0	0	0	0	0	0	0	0	0	0	0	0	0	1	2	2	1	2	2	2	1	0	2	0	1	1	0	1	1	2
37084122	A	G	17	0	17	8	0	8	0	0	0	0	0	0	0	0	0	0	0	0	0	0	0	0	0	1	2	2	1	2	2	2	1	0	2	0	1	1	1	1	1	2
37084141	G	C	17	0	17	9	0	9	0	0	0	0	0	0	0	0	0	0	0	0	0	0	0	0	0	1	2	2	1	2	2	2	1	0	2	1	1	1	1	1	1	2
37084178	A	C	17	0	17	8	0	8	0	0	0	0	0	0	0	0	0	0	0	0	0	0	0	0	0	1	2	2	1	2	2	2	1	0	2	1	1	0	1	1	1	2
37084206	T	C	17	0	17	8	1	9	0	0	0	0	0	0	0	0	0	0	0	0	0	0	0	0	0	1	2	2	1	2	2	2	1	0	2	1	1	.	1	1	1	2
37084223	G	T	17	0	17	9	1	10	0	0	0	0	0	0	0	0	0	0	0	0	0	0	0	0	0	1	2	1	1	2	2	2	1	0	2	1	1	.	1	1	1	2
37084232	C	T	17	0	17	9	0	9	0	0	0	0	0	0	0	0	0	0	0	0	0	0	0	0	0	0	1	1	1	2	2	2	1	0	2	1	1	0	1	1	1	2
37084318	C	T	17	0	17	9	0	9	0	0	0	0	0	0	0	0	0	0	0	0	0	0	0	0	0	1	2	2	1	2	2	2	1	0	2	1	1	1	1	1	1	2
37084325	G	A	17	0	17	9	0	9	0	0	0	0	0	0	0	0	0	0	0	0	0	0	0	0	0	1	2	2	1	2	2	2	1	0	2	1	1	1	1	1	1	2
37084334	A	C	17	0	17	9	0	9	0	0	0	0	0	0	0	0	0	0	0	0	0	0	0	0	0	1	2	2	1	2	2	2	1	0	2	1	1	1	1	1	1	2
37084339	A	G	17	0	17	9	0	9	0	0	0	0	0	0	0	0	0	0	0	0	0	0	0	0	0	1	2	2	1	2	2	2	1	0	2	1	1	1	1	1	1	2
37084353	C	T	17	0	17	9	0	9	0	0	0	0	0	0	0	0	0	0	0	0	0	0	0	0	0	1	2	2	1	2	2	2	1	0	2	1	1	1	1	1	1	2
37084361	G	A	17	0	17	9	0	9	0	0	0	0	0	0	0	0	0	0	0	0	0	0	0	0	0	1	2	2	1	2	2	2	1	0	2	1	1	1	1	1	1	2
37084379	A	G	17	0	17	9	0	9	0	0	0	0	0	0	0	0	0	0	0	0	0	0	0	0	0	1	2	2	1	2	2	2	1	0	2	1	1	1	1	1	1	2
37084394	G	A	17	0	17	9	0	9	0	0	0	0	0	0	0	0	0	0	0	0	0	0	0	0	0	1	2	2	1	2	2	2	1	0	2	1	1	1	1	1	1	2
37084436	G	T	17	0	17	9	0	9	0	0	0	0	0	0	0	0	0	0	0	0	0	0	0	0	0	1	2	2	1	2	2	2	1	0	2	1	1	1	1	1	1	2
37084518	C	T	17	0	17	8	0	8	0	0	0	0	0	0	0	0	0	0	0	0	0	0	0	0	0	1	2	2	1	2	2	2	1	0	2	1	0	1	1	1	1	2
37084535	T	C	17	0	17	15	0	15	0	0	0	0	0	0	0	0	0	0	0	0	0	0	0	0	0	0	2	0	0	0	0	0	0	0	0	0	0	0	0	0	1	0
37084543	T	C	17	0	17	7	0	7	0	0	0	0	0	0	0	0	0	0	0	0	0	0	0	0	0	1	2	2	0	2	2	2	1	0	2	1	0	1	1	1	1	2
37084569	A	T	17	0	17	9	0	9	0	0	0	0	0	0	0	0	0	0	0	0	0	0	0	0	0	1	2	2	1	2	2	2	1	0	2	1	1	1	1	1	1	2
37084577	T	C	17	0	17	9	0	9	0	0	0	0	0	0	0	0	0	0	0	0	0	0	0	0	0	1	2	2	1	2	2	2	1	0	2	1	1	1	1	1	1	2
37084600	T	C	17	0	17	10	0	10	0	0	0	0	0	0	0	0	0	0	0	0	0	0	0	0	0	1	1	1	0	0	1	1	1	0	0	1	1	1	1	0	0	2
37084601	G	A	17	0	17	10	0	10	0	0	0	0	0	0	0	0	0	0	0	0	0	0	0	0	0	1	1	1	0	0	1	1	1	0	0	1	1	1	1	0	0	2
37084605	C	T	17	0	17	10	0	10	0	0	0	0	0	0	0	0	0	0	0	0	0	0	0	0	0	1	1	1	0	0	1	1	1	0	0	1	1	1	1	0	0	2
37084655	A	G	17	0	17	7	0	7	0	0	0	0	0	0	0	0	0	0	0	0	0	0	0	0	0	0	2	2	1	2	2	2	1	0	2	1	1	1	1	1	1	2
37084707	G	C	17	0	17	7	0	7	0	0	0	0	0	0	0	0	0	0	0	0	0	0	0	0	0	0	2	2	1	2	2	2	1	0	2	1	1	0	1	1	1	2
37084710	T	C	17	0	17	7	0	7	0	0	0	0	0	0	0	0	0	0	0	0	0	0	0	0	0	0	2	2	1	2	2	2	1	0	2	1	1	0	1	1	1	2
37084718	C	G	17	0	17	7	0	7	0	0	0	0	0	0	0	0	0	0	0	0	0	0	0	0	0	0	2	2	1	2	2	2	1	0	2	1	1	0	1	1	1	2
37084719	A	G	17	0	17	7	0	7	0	0	0	0	0	0	0	0	0	0	0	0	0	0	0	0	0	0	2	2	1	2	2	2	1	0	2	1	1	0	1	1	1	2
37084723	A	G	17	0	17	7	0	7	0	0	0	0	0	0	0	0	0	0	0	0	0	0	0	0	0	0	2	2	1	2	2	2	1	0	2	1	1	0	1	1	1	2
37084724	T	C	17	0	17	7	0	7	0	0	0	0	0	0	0	0	0	0	0	0	0	0	0	0	0	0	2	2	1	2	2	2	1	0	2	1	1	0	1	1	1	2
37084753	A	G	17	0	17	8	0	8	0	0	0	0	0	0	0	0	0	0	0	0	0	0	0	0	0	0	2	2	1	2	2	2	1	0	2	1	1	0	1	1	2	2
37084758	T	C	17	0	17	7	0	7	0	0	0	0	0	0	0	0	0	0	0	0	0	0	0	0	0	0	2	2	1	1	2	2	1	0	2	1	1	0	1	1	2	2
37084766	TACTC	T	17	0	17	7	0	7	0	0	0	0	0	0	0	0	0	0	0	0	0	0	0	0	0	0	2	2	1	2	2	2	1	0	2	1	1	0	1	1	1	2
37084787	A	G	17	0	17	7	0	7	0	0	0	0	0	0	0	0	0	0	0	0	0	0	0	0	0	0	2	2	1	2	2	2	1	0	2	1	1	1	1	1	1	2
37084788	T	C	17	0	17	7	0	7	0	0	0	0	0	0	0	0	0	0	0	0	0	0	0	0	0	0	2	2	1	2	2	2	1	0	2	1	1	1	1	1	1	2
37084819	G	A	17	0	17	7	0	7	0	0	0	0	0	0	0	0	0	0	0	0	0	0	0	0	0	0	2	2	1	2	2	2	1	0	2	1	1	1	1	1	1	2
37084868	C	T	17	0	17	9	0	9	0	0	0	0	0	0	0	0	0	0	0	0	0	0	0	0	0	1	2	2	1	2	2	2	1	0	2	1	1	1	1	1	1	2
37084873	G	A	17	0	17	14	0	14	0	0	0	0	0	0	0	0	0	0	0	0	0	0	0	0	0	0	1	0	1	0	0	0	0	0	0	0	0	0	0	0	1	0
37084895	A	G	17	0	17	7	0	7	0	0	0	0	0	0	0	0	0	0	0	0	0	0	0	0	0	0	2	2	1	2	2	2	0	0	2	1	1	1	1	1	1	2
37084972	T	C	17	0	17	7	0	7	0	0	0	0	0	0	0	0	0	0	0	0	0	0	0	0	0	0	2	2	1	2	2	2	1	0	2	1	1	1	1	0	1	2
37084979	A	G	17	0	17	7	0	7	0	0	0	0	0	0	0	0	0	0	0	0	0	0	0	0	0	0	2	2	1	2	2	2	1	0	2	1	1	1	1	0	1	2
37084987	A	C	17	0	17	7	0	7	0	0	0	0	0	0	0	0	0	0	0	0	0	0	0	0	0	0	2	2	1	2	2	2	1	0	2	1	1	1	1	0	1	2
37084991	A	G	17	0	17	7	0	7	0	0	0	0	0	0	0	0	0	0	0	0	0	0	0	0	0	0	2	2	1	2	2	2	1	0	2	1	1	1	1	0	1	2
37085068	T	A	17	0	17	11	0	11	0	0	0	0	0	0	0	0	0	0	0	0	0	0	0	0	0	1	1	1	0	0	1	1	1	0	0	1	1	1	1	0	0	1
37085111	C	T	17	0	17	9	0	9	0	0	0	0	0	0	0	0	0	0	0	0	0	0	0	0	0	1	2	2	1	2	2	2	1	0	2	1	1	1	1	1	1	2
37085120	C	T	17	0	17	9	0	9	0	0	0	0	0	0	0	0	0	0	0	0	0	0	0	0	0	1	2	2	1	2	2	2	1	0	2	1	1	1	1	1	1	2
37085130	C	T	17	0	17	9	0	9	0	0	0	0	0	0	0	0	0	0	0	0	0	0	0	0	0	1	2	2	1	2	2	2	1	0	2	1	1	1	1	1	1	2
37085152	T	A	17	0	17	12	0	12	0	0	0	0	0	0	0	0	0	0	0	0	0	0	0	0	0	0	1	0	1	1	0	0	0	0	2	0	0	0	0	0	1	0
37085194	G	A	17	0	17	8	0	8	0	0	0	0	0	0	0	0	0	0	0	0	0	0	0	0	0	1	2	2	1	2	2	2	1	0	2	1	1	0	1	1	1	2
37085197	T	C	17	0	17	8	0	8	0	0	0	0	0	0	0	0	0	0	0	0	0	0	0	0	0	1	2	2	1	2	2	2	1	0	2	1	1	0	1	1	1	2
37085367	GATT	G	17	0	17	9	0	9	0	0	0	0	0	0	0	0	0	0	0	0	0	0	0	0	0	1	2	2	1	2	2	2	1	0	2	1	1	1	1	1	1	2
37085399	G	A	17	0	17	7	0	7	0	0	0	0	0	0	0	0	0	0	0	0	0	0	0	0	0	0	2	2	1	2	2	2	1	0	2	1	1	1	1	1	1	2
37085423	G	C	17	0	17	7	0	7	0	0	0	0	0	0	0	0	0	0	0	0	0	0	0	0	0	0	2	2	1	2	2	2	1	0	2	1	1	1	1	1	1	2
37085424	G	A	17	0	17	14	0	14	0	0	0	0	0	0	0	0	0	0	0	0	0	0	0	0	0	0	1	2	0	0	0	2	0	0	0	0	0	0	0	0	0	0
37085446	A	C	17	0	17	15	0	15	0	0	0	0	0	0	0	0	0	0	0	0	0	0	0	0	0	0	0	0	0	0	1	0	0	0	0	0	0	0	0	1	0	0
37085512	C	T	17	0	17	9	0	9	0	0	0	0	0	0	0	0	0	0	0	0	0	0	0	0	0	1	2	2	1	2	2	2	1	0	2	1	1	1	1	1	1	2
37085516	G	A	17	0	17	9	0	9	0	0	0	0	0	0	0	0	0	0	0	0	0	0	0	0	0	1	2	2	1	2	2	2	1	0	2	1	1	1	1	1	1	2
37085542	G	A	17	0	17	14	0	14	0	0	0	0	0	0	0	0	0	0	0	0	0	0	0	0	0	0	0	1	0	0	0	1	0	0	0	0	0	0	0	0	0	1
37085587	T	C	17	0	17	8	0	8	0	0	0	0	0	0	0	0	0	0	0	0	0	0	0	0	0	1	2	2	1	2	2	2	1	0	2	1	1	1	0	1	1	2
37085595	C	T	17	0	17	8	0	8	0	0	0	0	0	0	0	0	0	0	0	0	0	0	0	0	0	1	2	2	1	2	2	2	1	0	2	1	1	1	0	1	1	2
37085614	C	T	17	0	17	12	0	12	0	0	0	0	0	0	0	0	0	0	0	0	0	0	0	0	0	0	1	0	1	1	0	0	0	0	2	0	0	0	0	0	1	0
37085621	C	G	17	0	17	8	0	8	0	0	0	0	0	0	0	0	0	0	0	0	0	0	0	0	0	1	2	2	1	2	2	2	1	0	2	1	1	1	0	1	1	2
37085661	T	C	17	0	17	9	0	9	0	0	0	0	0	0	0	0	0	0	0	0	0	0	0	0	0	1	2	2	1	2	2	2	1	0	2	1	1	1	1	1	1	2
37085689	G	C	17	0	17	9	0	9	0	0	0	0	0	0	0	0	0	0	0	0	0	0	0	0	0	1	2	2	1	2	2	2	1	0	2	1	1	1	1	1	1	2
37085693	A	G	17	0	17	9	0	9	0	0	0	0	0	0	0	0	0	0	0	0	0	0	0	0	0	1	2	2	1	2	2	2	1	0	2	1	1	1	1	1	1	2
37085827	G	A	17	0	17	8	1	9	0	0	0	0	0	0	0	0	0	0	0	0	0	0	0	0	0	1	2	2	1	2	2	2	1	0	2	1	1	1	.	1	1	2
37085834	T	C	17	0	17	12	0	12	0	0	0	0	0	0	0	0	0	0	0	0	0	0	0	0	0	0	1	0	1	1	0	0	0	0	2	0	0	0	0	0	1	0
37085838	G	C	17	0	17	8	1	9	0	0	0	0	0	0	0	0	0	0	0	0	0	0	0	0	0	1	2	2	1	2	2	2	1	0	2	1	1	1	.	1	1	2
37086575	T	TG	17	0	17	7	0	7	0	0	0	0	0	0	0	0	0	0	0	0	0	0	0	0	0	1	2	2	1	2	2	2	1	0	2	1	1	1	0	1	0	2
37086587	G	A	17	0	17	7	1	8	0	0	0	0	0	0	0	0	0	0	0	0	0	0	0	0	0	1	2	2	1	2	2	2	1	0	2	1	1	1	.	1	0	2
37086593	C	G	17	0	17	14	0	14	0	0	0	0	0	0	0	0	0	0	0	0	0	0	0	0	0	0	1	0	1	0	0	0	0	0	2	0	0	0	0	0	0	0
37086604	G	A	17	0	17	7	0	7	0	0	0	0	0	0	0	0	0	0	0	0	0	0	0	0	0	1	2	2	1	2	2	2	1	0	2	1	1	1	0	1	0	2
37086631	A	G	17	0	17	7	0	7	0	0	0	0	0	0	0	0	0	0	0	0	0	0	0	0	0	0	1	1	1	1	1	1	0	0	2	0	0	0	0	1	1	1
37086678	C	T	17	0	17	9	1	10	0	0	0	0	0	0	0	0	0	0	0	0	0	0	0	0	0	1	2	2	1	2	2	2	1	0	.	1	1	1	1	1	1	2
37086700	A	T	17	0	17	9	1	10	0	0	0	0	0	0	0	0	0	0	0	0	0	0	0	0	0	1	2	2	1	2	2	2	1	0	.	1	1	1	1	1	1	2
37086777	C	G	17	0	17	9	0	9	0	0	0	0	0	0	0	0	0	0	0	0	0	0	0	0	0	1	2	2	1	2	2	2	1	0	2	1	1	1	1	1	1	2
37086823	G	A	17	0	17	7	0	7	0	0	0	0	0	0	0	0	0	0	0	0	0	0	0	0	0	1	2	2	1	2	2	2	1	0	2	0	1	1	1	1	0	2
37086824	C	T	17	0	17	7	0	7	0	0	0	0	0	0	0	0	0	0	0	0	0	0	0	0	0	1	2	2	1	2	2	2	1	0	2	0	1	1	1	1	0	2
37086827	G	A	17	0	17	7	0	7	0	0	0	0	0	0	0	0	0	0	0	0	0	0	0	0	0	1	2	2	1	2	2	2	1	0	2	0	1	1	1	1	0	2
37086872	C	T	17	0	17	8	0	8	0	0	0	0	0	0	0	0	0	0	0	0	0	0	0	0	0	1	2	2	1	2	2	2	1	0	2	0	1	0	1	2	0	2
37086905	G	T	17	0	17	9	0	9	0	0	0	0	0	0	0	0	0	0	0	0	0	0	0	0	0	1	2	2	1	2	2	2	1	0	2	1	1	1	1	1	1	2
37086926	C	T	17	0	17	9	0	9	0	0	0	0	0	0	0	0	0	0	0	0	0	0	0	0	0	1	2	2	1	2	2	2	1	0	2	1	1	1	1	1	1	2
37086958	G	A	16	1	17	8	0	8	0	0	0	0	0	0	0	0	0	0	0	.	0	0	0	0	0	1	2	2	1	2	2	2	1	0	2	1	1	2	1	1	1	2
37086969	G	T	16	1	17	8	0	8	0	0	0	0	0	0	0	0	0	0	0	.	0	0	0	0	0	1	2	2	1	2	2	2	1	0	2	1	1	2	1	1	1	2
37086975	T	C	17	0	17	8	0	8	0	0	0	0	0	0	0	0	0	0	0	0	0	0	0	0	0	1	2	2	1	2	2	2	1	0	2	1	1	2	1	1	1	2
37086988	T	TG	17	0	17	8	0	8	0	0	0	0	0	0	0	0	0	0	0	0	0	0	0	0	0	1	2	2	1	2	2	2	1	0	2	1	1	1	1	0	1	2
37086998	C	G	17	0	17	8	0	8	0	0	0	0	0	0	0	0	0	0	0	0	0	0	0	0	0	1	2	2	1	2	2	2	1	0	2	1	1	1	1	0	1	2
37087017	C	T	17	0	17	8	0	8	0	0	0	0	0	0	0	0	0	0	0	0	0	0	0	0	0	1	2	2	1	2	2	2	1	0	2	1	1	1	1	0	1	2
37087023	C	T	17	0	17	8	0	8	0	0	0	0	0	0	0	0	0	0	0	0	0	0	0	0	0	1	2	2	1	2	2	2	1	0	2	1	1	1	1	0	1	2
37087033	T	C	17	0	17	7	0	7	0	0	0	0	0	0	0	0	0	0	0	0	0	0	0	0	0	1	2	2	1	2	2	2	1	0	2	0	1	1	1	0	1	2
37087034	G	A	17	0	17	7	0	7	0	0	0	0	0	0	0	0	0	0	0	0	0	0	0	0	0	1	2	2	1	2	2	2	1	0	2	0	1	1	1	0	1	2
37087065	G	A	17	0	17	7	0	7	0	0	0	0	0	0	0	0	0	0	0	0	0	0	0	0	0	0	2	2	1	2	2	2	1	0	2	1	1	1	1	1	1	2
37087113	A	C	17	0	17	9	0	9	0	0	0	0	0	0	0	0	0	0	0	0	0	0	0	0	0	1	2	2	1	2	2	2	1	0	2	1	1	1	1	1	1	2
37087129	T	G	17	0	17	16	0	16	0	0	0	0	0	0	0	0	0	0	0	0	0	0	0	0	0	0	0	0	0	0	0	0	0	0	0	0	0	0	0	1	0	0
37087152	C	T	17	0	17	9	0	9	0	0	0	0	0	0	0	0	0	0	0	0	0	0	0	0	0	1	2	2	1	2	2	2	1	0	2	1	1	1	1	1	1	2
37087153	A	G	17	0	17	9	0	9	0	0	0	0	0	0	0	0	0	0	0	0	0	0	0	0	0	1	2	2	1	2	2	2	1	0	2	1	1	1	1	1	1	2
37087161	G	C	17	0	17	9	0	9	0	0	0	0	0	0	0	0	0	0	0	0	0	0	0	0	0	1	2	2	1	2	2	2	1	0	2	1	1	1	1	1	1	2
37087214	C	T	17	0	17	13	0	13	0	0	0	0	0	0	0	0	0	0	0	0	0	0	0	0	0	1	1	1	0	0	0	1	0	0	0	0	0	0	0	0	0	0
37087215	G	A	17	0	17	9	0	9	0	0	0	0	0	0	0	0	0	0	0	0	0	0	0	0	0	0	0	0	0	1	1	0	1	0	0	1	1	1	1	0	0	1
37087240	C	CCA	17	0	17	8	0	8	0	0	0	0	0	0	0	0	0	0	0	0	0	0	0	0	0	1	2	2	1	2	2	2	1	0	2	1	1	1	1	1	0	2
37087274	G	A	17	0	17	7	0	7	0	0	0	0	0	0	0	0	0	0	0	0	0	0	0	0	0	1	2	2	0	2	2	2	1	0	2	1	1	1	1	1	0	2
37087305	G	T	17	0	17	13	0	13	0	0	0	0	0	0	0	0	0	0	0	0	0	0	0	0	0	1	1	1	0	0	0	1	0	0	0	0	0	0	0	0	0	0
37087374	C	T	17	0	17	15	0	15	0	0	0	0	0	0	0	0	0	0	0	0	0	0	0	0	0	0	0	0	0	0	1	0	0	0	0	0	0	0	0	1	0	0
37087389	T	A	17	0	17	8	0	8	0	0	0	0	0	0	0	0	0	0	0	0	0	0	0	0	0	1	2	2	1	2	2	2	0	0	2	1	1	1	1	1	1	2
37087418	T	TAAATCTTCCAAGATTGA	17	0	17	9	0	9	0	0	0	0	0	0	0	0	0	0	0	0	0	0	0	0	0	1	2	2	1	2	2	2	1	0	2	1	1	1	1	1	1	2
37087479	T	TA	17	0	17	8	0	8	0	0	0	0	0	0	0	0	0	0	0	0	0	0	0	0	0	0	2	2	1	2	2	2	1	0	2	1	2	1	1	1	0	2
37087486	T	A	17	0	17	8	0	8	0	0	0	0	0	0	0	0	0	0	0	0	0	0	0	0	0	0	2	2	1	2	2	2	1	0	2	1	2	1	1	1	0	2
37087498	A	C	17	0	17	7	0	7	0	0	0	0	0	0	0	0	0	0	0	0	0	0	0	0	0	0	2	2	1	2	2	2	1	0	2	1	1	1	1	1	1	2
37087529	A	G	17	0	17	9	0	9	0	0	0	0	0	0	0	0	0	0	0	0	0	0	0	0	0	1	2	2	1	2	2	2	1	0	2	1	1	1	1	1	1	2
37087543	A	T	17	0	17	9	0	9	0	0	0	0	0	0	0	0	0	0	0	0	0	0	0	0	0	1	2	2	1	2	2	2	1	0	2	1	1	1	1	1	1	2
37087583	T	C	17	0	17	8	1	9	0	0	0	0	0	0	0	0	0	0	0	0	0	0	0	0	0	1	2	2	1	2	2	2	1	0	2	1	1	1	1	.	1	2
37087642	A	G	17	0	17	9	1	10	0	0	0	0	0	0	0	0	0	0	0	0	0	0	0	0	0	1	2	2	1	2	2	.	1	0	2	1	1	1	1	1	1	2
37087706	G	A	17	0	17	16	0	16	0	0	0	0	0	0	0	0	0	0	0	0	0	0	0	0	0	0	0	0	0	0	0	0	0	0	0	0	0	0	0	1	0	0
37087817	T	C	17	0	17	12	0	12	0	0	0	0	0	0	0	0	0	0	0	0	0	0	0	0	0	1	1	1	0	1	1	1	1	0	0	1	1	1	1	0	0	1
37087834	C	T	17	0	17	9	0	9	0	0	0	0	0	0	0	0	0	0	0	0	0	0	0	0	0	1	2	2	1	2	2	2	1	0	2	1	1	1	1	1	1	2
37087841	C	T	17	0	17	16	0	16	2	2	2	2	2	2	2	2	2	2	2	2	2	2	2	2	2	2	2	2	2	2	2	2	2	2	2	2	1	2	2	2	2	2
37087885	A	G	17	0	17	8	0	8	0	0	0	0	0	0	0	0	0	0	0	0	0	0	0	0	0	1	2	2	1	2	2	2	1	0	2	1	1	1	0	1	1	2
37087888	G	A	17	0	17	8	0	8	0	0	0	0	0	0	0	0	0	0	0	0	0	0	0	0	0	1	2	2	1	2	2	2	1	0	2	1	1	1	0	1	1	2
37087921	C	T	17	0	17	8	0	8	0	0	0	0	0	0	0	0	0	0	0	0	0	0	0	0	0	1	2	2	1	2	2	2	1	0	2	1	1	1	1	1	0	2
37087987	C	T	17	0	17	8	0	8	0	0	0	0	0	0	0	0	0	0	0	0	0	0	0	0	0	1	2	2	1	2	2	2	1	0	2	1	1	1	0	1	1	2
37087999	T	C	17	0	17	8	0	8	0	0	0	0	0	0	0	0	0	0	0	0	0	0	0	0	0	1	2	2	1	2	2	2	1	0	2	1	1	1	0	1	1	2
37088165	T	G	17	0	17	7	0	7	0	0	0	0	0	0	0	0	0	0	0	0	0	0	0	0	0	1	2	2	1	2	2	2	1	0	2	1	1	1	0	1	0	2
37088196	C	T	17	0	17	7	0	7	0	0	0	0	0	0	0	0	0	0	0	0	0	0	0	0	0	1	2	2	1	2	2	2	0	0	2	1	1	1	0	1	0	2
37088211	C	T	17	0	17	7	0	7	0	0	0	0	0	0	0	0	0	0	0	0	0	0	0	0	0	1	2	2	1	2	2	2	1	0	2	1	1	1	0	1	0	2
37088245	G	A	17	0	17	8	0	8	0	0	0	0	0	0	0	0	0	0	0	0	0	0	0	0	0	1	2	2	1	2	2	2	1	0	2	1	1	1	1	1	0	2
37088255	T	A	17	0	17	8	0	8	0	0	0	0	0	0	0	0	0	0	0	0	0	0	0	0	0	1	2	2	1	2	2	2	1	0	2	1	1	1	1	1	0	2
37088300	C	T	17	0	17	9	0	9	0	0	0	0	0	0	0	0	0	0	0	0	0	0	0	0	0	1	2	2	1	2	2	2	1	0	2	1	1	1	1	1	1	2
37088323	A	C	17	0	17	9	0	9	0	0	0	0	0	0	0	0	0	0	0	0	0	0	0	0	0	1	2	2	1	2	2	2	1	0	2	1	1	1	1	1	1	2
37088356	T	A	17	0	17	9	0	9	0	0	0	0	0	0	0	0	0	0	0	0	0	0	0	0	0	1	2	2	1	2	2	2	1	0	2	1	1	1	1	1	1	2
37088359	A	T	17	0	17	9	0	9	0	0	0	0	0	0	0	0	0	0	0	0	0	0	0	0	0	1	2	2	1	2	2	2	1	0	2	1	1	1	1	1	1	2
37088506	A	G	17	0	17	7	1	8	0	0	0	0	0	0	0	0	0	0	0	0	0	0	0	0	0	1	2	2	1	2	2	2	.	0	2	1	1	1	1	1	0	2
37088510	A	G	17	0	17	7	1	8	0	0	0	0	0	0	0	0	0	0	0	0	0	0	0	0	0	1	2	2	1	2	2	2	.	0	2	1	1	1	1	1	0	2
37088541	A	C	17	0	17	14	0	14	0	0	0	0	0	0	0	0	0	0	0	0	0	0	0	0	0	0	0	1	0	0	0	1	0	0	0	0	0	0	0	0	0	1
37088585	G	A	17	0	17	9	0	9	0	0	0	0	0	0	0	0	0	0	0	0	0	0	0	0	0	1	2	2	1	2	2	2	1	0	2	1	1	1	1	1	1	2
37088609	ATAT	A	17	0	17	9	0	9	0	0	0	0	0	0	0	0	0	0	0	0	0	0	0	0	0	0	1	1	1	1	0	1	0	0	2	0	0	0	0	0	1	1
37088630	G	A	17	0	17	8	1	9	0	0	0	0	0	0	0	0	0	0	0	0	0	0	0	0	0	1	2	2	1	2	2	2	1	0	2	1	1	1	1	.	1	2
37088650	G	A	17	0	17	7	0	7	0	0	0	0	0	0	0	0	0	0	0	0	0	0	0	0	0	1	2	2	0	2	2	2	1	0	2	1	1	1	1	0	1	2
37088746	G	A	17	0	17	7	1	8	0	0	0	0	0	0	0	0	0	0	0	0	0	0	0	0	0	1	2	2	.	2	2	2	1	0	2	1	0	1	1	0	0	2
37088748	C	CAAAAAAAA	17	0	17	7	0	7	0	0	0	0	0	0	0	0	0	0	0	0	0	0	0	0	0	1	2	2	0	2	2	2	1	0	2	1	0	1	1	0	0	2
37088750	AG	A	17	0	17	7	0	7	0	0	0	0	0	0	0	0	0	0	0	0	0	0	0	0	0	1	2	2	0	2	2	2	1	0	2	1	0	1	1	0	0	2
37088752	G	A	17	0	17	7	1	8	0	0	0	0	0	0	0	0	0	0	0	0	0	0	0	0	0	1	2	2	.	2	2	2	1	0	2	1	0	1	1	0	0	2
37088831	T	A	17	0	17	7	1	8	0	0	0	0	0	0	0	0	0	0	0	0	0	0	0	0	0	1	2	2	1	2	2	2	1	0	2	1	1	1	1	0	.	2
37088835	G	A	17	0	17	7	1	8	0	0	0	0	0	0	0	0	0	0	0	0	0	0	0	0	0	1	2	2	1	2	2	2	1	0	2	1	1	1	1	0	.	2
37088931	C	T	17	0	17	12	1	13	0	0	0	0	0	0	0	0	0	0	0	0	0	0	0	0	0	0	2	0	1	1	0	0	0	0	2	0	0	0	0	0	.	0
37088952	C	T	17	0	17	16	0	16	0	0	0	0	0	0	0	0	0	0	0	0	0	0	0	0	0	0	0	0	0	0	1	0	0	0	0	0	0	0	0	0	0	0
37088955	A	T	17	0	17	8	0	8	0	0	0	0	0	0	0	0	0	0	0	0	0	0	0	0	0	2	2	2	1	2	2	2	1	0	2	1	1	1	0	0	1	2
37089045	G	A	17	0	17	8	0	8	0	0	0	0	0	0	0	0	0	0	0	0	0	0	0	0	0	2	2	2	0	2	2	2	1	0	2	0	1	1	1	1	1	2
37089108	C	T	17	0	17	8	0	8	0	0	0	0	0	0	0	0	0	0	0	0	0	0	0	0	0	1	2	2	1	2	2	2	1	0	2	1	1	1	1	1	0	2
37089125	C	T	17	0	17	9	0	9	0	0	0	0	0	0	0	0	0	0	0	0	0	0	0	0	0	1	2	2	1	2	2	2	1	0	2	1	1	1	1	1	1	2
37089202	G	A	17	0	17	8	0	8	0	0	0	0	0	0	0	0	0	0	0	0	0	0	0	0	0	1	2	2	1	2	2	2	0	0	2	1	1	1	1	1	1	2
37089209	T	C	17	0	17	8	0	8	0	0	0	0	0	0	0	0	0	0	0	0	0	0	0	0	0	1	2	2	1	2	2	2	0	0	2	1	1	1	1	1	1	2
37089231	C	T	17	0	17	8	0	8	0	0	0	0	0	0	0	0	0	0	0	0	0	0	0	0	0	1	2	2	1	2	2	2	0	0	2	1	1	1	1	1	1	2
37089234	G	A	17	0	17	8	0	8	0	0	0	0	0	0	0	0	0	0	0	0	0	0	0	0	0	1	2	2	1	2	2	2	0	0	2	1	1	1	1	1	1	2
37089381	T	C	17	0	17	16	0	16	0	0	0	0	0	0	0	0	0	0	0	0	0	0	0	0	0	0	0	0	1	0	0	0	0	0	0	0	0	0	0	0	0	0
37089422	C	CA	17	0	17	7	0	7	0	0	0	0	0	0	0	0	0	0	0	0	0	0	0	0	0	1	2	2	0	2	2	2	1	0	2	1	0	0	0	0	1	2
37089501	A	G	17	0	17	7	0	7	0	0	0	0	0	0	0	0	0	0	0	0	0	0	0	0	0	1	2	2	0	2	2	2	1	0	2	1	0	1	1	1	1	2
37089513	G	T	17	0	17	10	0	10	0	0	0	0	0	0	0	0	0	0	0	0	0	0	0	0	0	0	0	0	0	1	1	0	1	0	0	1	0	1	1	0	0	1
37089529	A	G	17	0	17	8	0	8	0	0	0	0	0	0	0	0	0	0	0	0	0	0	0	0	0	1	2	2	1	2	2	2	1	0	2	1	0	1	1	1	1	2
37089603	C	A	17	0	17	7	0	7	0	0	0	0	0	0	0	0	0	0	0	0	0	0	0	0	0	1	2	2	1	2	2	2	1	0	2	1	0	1	1	1	0	2
37089650	C	T	17	0	17	8	1	9	0	0	0	0	0	0	0	0	0	0	0	0	0	0	0	0	0	1	2	2	1	2	2	2	1	0	2	1	.	1	1	1	1	2
37089651	A	G	17	0	17	8	1	9	0	0	0	0	0	0	0	0	0	0	0	0	0	0	0	0	0	1	2	2	1	2	2	2	1	0	2	1	.	1	1	1	1	2
37089673	G	A	17	0	17	7	1	8	0	0	0	0	0	0	0	0	0	0	0	0	0	0	0	0	0	1	2	2	1	2	2	2	0	0	2	1	.	1	1	1	1	2
37089741	CAAT	C	17	0	17	9	0	9	0	0	0	0	0	0	0	0	0	0	0	0	0	0	0	0	0	1	2	2	1	2	2	2	1	0	2	1	1	1	1	1	1	2
37089763	C	T	17	0	17	9	0	9	0	0	0	0	0	0	0	0	0	0	0	0	0	0	0	0	0	1	2	2	1	2	2	2	1	0	2	1	1	1	1	1	1	2
37089819	G	A	17	0	17	9	0	9	0	0	0	0	0	0	0	0	0	0	0	0	0	0	0	0	0	1	2	2	1	2	2	2	1	0	2	1	1	1	1	1	1	2
37089854	C	T	16	1	17	9	0	9	0	0	0	0	0	0	0	0	0	0	0	0	0	0	.	0	0	1	2	2	1	2	2	2	1	0	2	1	1	1	1	1	1	2
37089926	A	T	16	1	17	9	0	9	0	0	0	0	0	0	0	0	0	0	0	0	0	0	.	0	0	1	2	2	1	2	2	2	1	0	2	1	1	1	1	1	1	2
37089968	T	C	16	1	17	11	0	11	0	0	0	0	0	0	0	0	0	0	0	0	0	0	.	0	0	1	1	1	0	1	0	1	1	0	0	1	1	1	1	0	0	1
37090001	C	A	17	0	17	8	0	8	0	0	0	0	0	0	0	0	0	0	0	0	0	0	0	0	0	1	2	2	1	2	2	2	1	0	2	1	1	1	1	0	1	2
37090127	G	T	17	0	17	8	0	8	0	0	0	0	0	0	0	0	0	0	0	0	0	0	0	0	0	1	2	2	1	2	2	2	1	0	2	1	1	1	1	0	1	2
37090147	A	C	17	0	17	8	0	8	0	0	0	0	0	0	0	0	0	0	0	0	0	0	0	0	0	1	2	2	1	2	2	2	1	0	2	1	1	1	1	0	1	2
37090190	C	A	17	0	17	8	0	8	0	0	0	0	0	0	0	0	0	0	0	0	0	0	0	0	0	1	2	2	1	2	2	2	1	0	2	1	1	1	1	0	1	2
37090209	A	C	17	0	17	12	0	12	0	0	0	0	0	0	0	0	0	0	0	0	0	0	0	0	0	0	1	0	1	1	0	0	0	0	2	0	0	0	0	0	1	0
37090229	T	C	17	0	17	8	0	8	0	0	0	0	0	0	0	0	0	0	0	0	0	0	0	0	0	1	2	2	1	2	2	2	1	0	2	1	1	1	1	0	1	2
37090257	A	T	17	0	17	8	0	8	0	0	0	0	0	0	0	0	0	0	0	0	0	0	0	0	0	1	2	2	1	2	2	2	1	0	2	1	1	1	1	0	1	2
37090343	C	G	17	0	17	8	0	8	0	0	0	0	0	0	0	0	0	0	0	0	0	0	0	0	0	1	2	2	1	2	2	2	1	0	2	1	1	1	1	0	1	2
37090526	T	A	17	0	17	8	0	8	0	0	0	0	0	0	0	0	0	0	0	0	0	0	0	0	0	1	2	2	1	2	2	2	1	0	2	1	1	0	1	1	1	2
37090535	GAAAT	G	17	0	17	8	0	8	0	0	0	0	0	0	0	0	0	0	0	0	0	0	0	0	0	1	2	2	1	2	2	2	1	0	2	1	1	0	1	1	1	2
37090555	A	G	17	0	17	8	1	9	0	0	0	0	0	0	0	0	0	0	0	0	0	0	0	0	0	1	2	2	1	2	2	2	1	0	2	1	1	.	1	1	1	2
37090601	A	G	17	0	17	8	0	8	0	0	0	0	0	0	0	0	0	0	0	0	0	0	0	0	0	1	2	2	1	2	2	2	1	0	2	1	1	0	1	1	1	2
37090616	A	G	17	0	17	7	0	7	0	0	0	0	0	0	0	0	0	0	0	0	0	0	0	0	0	1	2	2	1	2	2	2	1	0	2	0	1	0	0	1	0	2
37090637	C	A	17	0	17	7	0	7	0	0	0	0	0	0	0	0	0	0	0	0	0	0	0	0	0	1	2	2	1	2	2	2	1	0	2	0	1	0	1	1	0	2
37090666	A	G	17	0	17	8	0	8	0	0	0	0	0	0	0	0	0	0	0	0	0	0	0	0	0	1	2	2	1	2	2	2	1	0	2	1	1	0	1	1	1	2
37090677	G	A	17	0	17	8	0	8	0	0	0	0	0	0	0	0	0	0	0	0	0	0	0	0	0	1	2	2	1	2	2	2	1	0	2	1	1	0	1	1	1	2
37090700	C	G	17	0	17	8	0	8	0	0	0	0	0	0	0	0	0	0	0	0	0	0	0	0	0	1	2	2	1	2	2	2	1	0	2	1	1	0	1	1	1	2
37090724	A	G	17	0	17	8	0	8	0	0	0	0	0	0	0	0	0	0	0	0	0	0	0	0	0	1	2	2	1	2	2	2	1	0	2	1	2	1	1	1	1	2
37090838	A	T	17	0	17	7	0	7	0	0	0	0	0	0	0	0	0	0	0	0	0	0	0	0	0	0	2	2	1	2	2	2	1	0	2	1	1	1	1	1	1	2
37090865	A	C	17	0	17	7	0	7	0	0	0	0	0	0	0	0	0	0	0	0	0	0	0	0	0	0	2	2	1	2	2	2	1	0	2	1	1	1	1	1	1	2
37090891	C	T	17	0	17	9	0	9	0	0	0	0	0	0	0	0	0	0	0	0	0	0	0	0	0	1	2	2	1	2	2	2	1	0	2	1	1	1	1	1	1	2
37090893	TG	T	17	0	17	9	0	9	0	0	0	0	0	0	0	0	0	0	0	0	0	0	0	0	0	1	2	2	1	2	2	2	1	0	2	1	1	1	1	1	1	2
37091002	C	T	17	0	17	9	0	9	0	0	0	0	0	0	0	0	0	0	0	0	0	0	0	0	0	1	2	1	1	2	2	2	1	0	2	1	1	1	1	1	0	2
37091010	CAT	C	17	0	17	15	0	15	0	0	0	0	0	0	0	0	0	0	0	0	0	0	0	0	0	0	0	1	0	0	0	0	0	0	0	0	0	0	0	0	1	0
37091019	A	G	17	0	17	9	0	9	0	0	0	0	0	0	0	0	0	0	0	0	0	0	0	0	0	1	2	2	1	2	2	2	1	0	2	1	1	1	1	1	1	2
37091095	C	G	17	0	17	9	0	9	0	0	0	0	0	0	0	0	0	0	0	0	0	0	0	0	0	1	2	2	1	2	2	2	1	0	2	1	1	1	1	1	1	2
37091142	T	TATAC	17	0	17	9	0	9	0	0	0	0	0	0	0	0	0	0	0	0	0	0	0	0	0	1	2	2	1	2	2	2	1	0	2	1	1	1	1	1	1	2
37091152	T	G	17	0	17	9	0	9	0	0	0	0	0	0	0	0	0	0	0	0	0	0	0	0	0	1	2	2	1	2	2	2	1	0	2	1	1	1	1	1	1	2
37091298	C	CACTT	17	0	17	8	0	8	0	0	0	0	0	0	0	0	0	0	0	0	0	0	0	0	0	1	2	2	1	2	2	2	1	0	2	1	1	1	1	1	0	2
37091359	G	A	17	0	17	8	0	8	0	0	0	0	0	0	0	0	0	0	0	0	0	0	0	0	0	1	2	2	1	2	2	2	1	0	2	1	1	1	1	1	0	2
37091365	G	A	17	0	17	8	0	8	0	0	0	0	0	0	0	0	0	0	0	0	0	0	0	0	0	1	2	2	1	2	2	2	1	0	2	1	1	1	1	1	0	2
37091400	G	T	17	0	17	15	0	15	0	0	0	0	0	0	0	0	0	0	0	0	0	0	0	0	0	0	0	0	0	1	0	0	0	0	2	0	0	0	0	0	0	0
37091490	C	G	17	0	17	8	0	8	0	0	0	0	0	0	0	0	0	0	0	0	0	0	0	0	0	1	2	2	1	2	2	2	1	0	2	1	1	1	0	1	1	2
37091616	A	G	17	0	17	9	0	9	0	0	0	0	0	0	0	0	0	0	0	0	0	0	0	0	0	1	2	2	1	2	2	2	1	0	2	1	1	1	1	1	1	2
37091743	C	T	17	0	17	9	0	9	0	0	0	0	0	0	0	0	0	0	0	0	0	0	0	0	0	1	2	2	1	2	2	2	1	0	2	1	1	1	1	1	1	2
37091745	A	T	17	0	17	9	0	9	0	0	0	0	0	0	0	0	0	0	0	0	0	0	0	0	0	1	2	2	1	2	2	2	1	0	2	1	1	1	1	1	1	2
37091755	GAA	G	17	0	17	9	0	9	0	0	0	0	0	0	0	0	0	0	0	0	0	0	0	0	0	1	2	2	1	2	2	2	1	0	2	1	1	1	1	1	1	2
37091767	G	T	17	0	17	9	0	9	0	0	0	0	0	0	0	0	0	0	0	0	0	0	0	0	0	1	2	2	1	2	2	2	1	0	2	1	1	1	1	1	1	2
37091835	A	T	17	0	17	9	0	9	0	0	0	0	0	0	0	0	0	0	0	0	0	0	0	0	0	1	2	2	1	2	2	2	1	0	2	1	1	1	1	1	1	2
37091853	T	A	17	0	17	7	0	7	0	0	0	0	0	0	0	0	0	0	0	0	0	0	0	0	0	0	2	2	1	2	2	2	1	0	2	1	1	1	1	1	1	2
37091868	T	C	17	0	17	7	0	7	0	0	0	0	0	0	0	0	0	0	0	0	0	0	0	0	0	0	2	2	1	2	2	2	1	0	2	1	1	1	1	1	1	2
37091885	G	T	17	0	17	9	0	9	0	0	0	0	0	0	0	0	0	0	0	0	0	0	0	0	0	1	2	2	1	2	2	2	1	0	2	1	1	1	1	1	1	2
37091890	T	G	17	0	17	9	0	9	0	0	0	0	0	0	0	0	0	0	0	0	0	0	0	0	0	1	2	2	1	2	2	2	1	0	2	1	1	1	1	1	1	2
37091939	C	T	17	0	17	9	0	9	0	0	0	0	0	0	0	0	0	0	0	0	0	0	0	0	0	1	2	2	1	2	2	2	1	0	2	1	1	1	1	1	1	2
37091981	C	T	17	0	17	9	0	9	0	0	0	0	0	0	0	0	0	0	0	0	0	0	0	0	0	1	2	2	1	2	2	2	1	0	2	1	1	1	1	1	1	2
37091990	A	AG	16	1	17	8	0	8	0	0	0	0	0	0	0	.	0	0	0	0	0	0	0	0	0	1	2	2	1	2	2	2	1	0	2	1	0	1	1	1	1	2
37092008	CT	C	17	0	17	9	0	9	0	0	0	0	0	0	0	0	0	0	0	0	0	0	0	0	0	1	2	2	1	2	2	2	1	0	2	1	1	1	1	1	1	2
37092063	T	A	17	0	17	8	0	8	0	0	0	0	0	0	0	0	0	0	0	0	0	0	0	0	0	1	2	2	1	2	2	2	1	0	2	0	1	1	1	1	1	2
37092227	G	A	17	0	17	8	0	8	0	0	0	0	0	0	0	0	0	0	0	0	0	0	0	0	0	1	2	2	1	2	2	2	1	0	2	1	1	1	0	1	1	2
37092411	C	A	17	0	17	7	0	7	0	0	0	0	0	0	0	0	0	0	0	0	0	0	0	0	0	0	2	2	1	2	2	2	1	0	2	1	1	1	0	1	1	2
37092445	G	A	17	0	17	9	0	9	0	0	0	0	0	0	0	0	0	0	0	0	0	0	0	0	0	1	2	2	1	2	2	2	1	0	2	1	1	1	1	1	1	2
37092452	C	T	17	0	17	9	0	9	0	0	0	0	0	0	0	0	0	0	0	0	0	0	0	0	0	1	2	2	1	2	2	2	1	0	2	1	1	1	1	1	1	2
37092480	T	A	17	0	17	9	0	9	0	0	0	0	0	0	0	0	0	0	0	0	0	0	0	0	0	1	2	2	1	2	2	2	1	0	2	1	1	1	1	1	1	2
37092572	A	C	17	0	17	8	0	8	0	0	0	0	0	0	0	0	0	0	0	0	0	0	0	0	0	1	2	2	1	2	2	2	1	0	2	1	1	1	0	1	1	2
37092573	A	G	17	0	17	8	0	8	0	0	0	0	0	0	0	0	0	0	0	0	0	0	0	0	0	1	2	2	1	2	2	2	1	0	2	1	1	1	0	1	1	2
37092702	GA	G	17	0	17	9	0	9	0	0	0	0	0	0	0	0	0	0	0	0	0	0	0	0	0	1	2	2	1	2	2	2	1	0	2	1	1	1	1	1	1	2
37092855	A	G	17	0	17	16	0	16	0	0	0	0	0	0	0	0	0	0	0	0	0	0	0	0	0	0	0	0	0	0	0	0	0	0	0	1	0	0	0	0	0	0
37092869	T	C	17	0	17	8	0	8	0	0	0	0	0	0	0	0	0	0	0	0	0	0	0	0	0	1	2	2	1	2	2	2	1	0	2	1	1	1	0	1	1	2
37092904	G	C	17	0	17	7	0	7	0	0	0	0	0	0	0	0	0	0	0	0	0	0	0	0	0	1	2	2	1	2	2	2	1	0	2	1	0	1	0	0	1	2
37092936	T	C	17	0	17	7	0	7	0	0	0	0	0	0	0	0	0	0	0	0	0	0	0	0	0	1	2	2	1	2	2	2	1	0	2	1	0	1	0	1	1	2
37093073	C	T	17	0	17	9	0	9	0	0	0	0	0	0	0	0	0	0	0	0	0	0	0	0	0	1	2	2	1	2	2	2	1	0	2	1	1	1	1	1	1	2
37093111	C	T	14	0	14	11	0	11	0	1	0	0	0	0	1	0	0	1	0	0	0	0	0	0	0	1	2	2	1	2	2	2	2	0	2	2	1	2	2	1	1	2
37093120	A	C	17	0	17	11	0	11	0	0	0	0	0	0	0	0	0	0	0	0	0	0	0	0	0	1	1	1	0	1	1	1	1	0	0	1	1	1	0	0	0	1
37093158	C	T	17	0	17	10	0	10	0	0	0	0	0	0	0	0	0	0	0	0	0	0	0	0	0	1	1	1	0	1	0	1	1	0	0	1	1	1	0	0	0	1
37093181	TAAAG	T	17	0	17	7	0	7	0	0	0	0	0	0	0	0	0	0	0	0	0	0	0	0	0	0	1	1	1	1	1	1	0	0	2	0	0	0	0	1	1	1
37093238	C	T	17	0	17	12	0	12	0	0	0	0	0	0	0	0	0	0	0	0	0	0	0	0	0	1	1	1	0	1	1	1	1	0	0	1	1	1	1	0	0	1
37093640	A	G	15	0	15	15	0	15	0	0	0	0	0	0	1	0	0	1	0	0	0	0	0	0	0	0	0	0	0	0	0	0	1	0	0	0	0	1	0	0	0	0
37093723	G	A	17	0	17	10	0	10	0	0	0	0	0	0	0	0	0	0	0	0	0	0	0	0	0	1	1	1	0	1	1	1	1	0	0	1	1	2	2	0	0	1
37093772	T	C	17	0	17	11	0	11	0	0	0	0	0	0	0	0	0	0	0	0	0	0	0	0	0	1	1	1	0	1	1	1	1	0	0	1	1	1	2	0	0	1
37093790	T	G	17	0	17	11	0	11	0	0	0	0	0	0	0	0	0	0	0	0	0	0	0	0	0	1	1	1	0	1	1	1	1	0	0	2	1	1	1	0	0	1
37093859	C	T	17	0	17	12	0	12	0	0	0	0	0	0	0	0	0	0	0	0	0	0	0	0	0	1	1	1	0	1	1	1	1	0	0	1	1	1	1	0	0	1
37093934	A	G	17	0	17	9	0	9	0	0	0	0	0	0	0	0	0	0	0	0	0	0	0	0	0	1	2	2	1	2	2	2	1	0	2	1	1	1	1	1	1	2
37093949	G	A	17	0	17	9	0	9	0	0	0	0	0	0	0	0	0	0	0	0	0	0	0	0	0	1	2	2	1	2	2	2	1	0	2	1	1	1	1	1	1	2
37094051	C	G	17	0	17	5	2	7	0	0	0	0	0	0	0	0	0	0	0	0	0	0	0	0	0	1	2	2	1	2	2	2	1	0	2	.	1	0	.	1	0	2
37094066	G	T	16	1	17	8	0	8	0	.	0	0	0	0	0	0	0	0	0	0	0	0	0	0	0	0	1	1	1	1	1	1	0	0	2	0	0	0	0	1	0	1
37094067	A	AT	16	1	17	8	1	9	0	.	0	0	0	0	0	0	0	0	0	0	0	0	0	0	0	0	1	1	0	1	1	1	1	0	0	.	1	0	0	0	0	1
37094069	TCC	T	16	1	17	9	1	10	0	.	0	0	0	0	0	0	0	0	0	0	0	0	0	0	0	0	1	1	1	1	0	1	0	0	2	0	0	.	0	0	0	1
37094078	C	A	17	0	17	8	0	8	0	0	0	0	0	0	0	0	0	0	0	0	0	0	0	0	0	0	1	1	1	1	1	1	0	0	2	0	0	0	0	1	0	1
37094106	T	C	17	0	17	7	1	8	0	0	0	0	0	0	0	0	0	0	0	0	0	0	0	0	0	0	1	1	0	1	1	.	1	0	0	1	1	1	0	0	0	1
37094120	G	C	16	1	17	7	0	7	0	0	0	0	0	0	.	0	0	0	0	0	0	0	0	0	0	0	2	2	1	2	2	2	1	0	2	1	1	1	0	1	1	2
37094125	C	T	17	0	17	7	0	7	0	0	0	0	0	0	0	0	0	0	0	0	0	0	0	0	0	0	1	1	1	1	2	2	0	0	2	0	0	0	0	1	1	1
37094212	C	T	17	0	17	7	0	7	0	0	0	0	0	0	0	0	0	0	0	0	0	0	0	0	0	0	1	1	1	1	1	1	0	0	2	0	0	0	0	1	1	1
37094240	T	C	17	0	17	12	0	12	0	0	0	0	0	0	0	0	0	0	0	0	0	0	0	0	0	1	1	1	0	1	1	1	1	0	0	1	1	1	1	0	0	1
37094336	G	C	16	0	16	17	0	17	0	0	0	0	0	0	0	1	0	0	0	0	0	0	0	0	0	0	0	0	0	0	0	0	0	0	0	0	0	0	0	0	0	0
37094375	A	C	17	0	17	13	1	14	0	0	0	0	0	0	0	0	0	0	0	0	0	0	0	0	0	0	0	0	0	1	1	.	0	0	2	0	0	0	0	0	0	0
37094389	C	A	16	0	16	16	1	17	0	0	0	0	0	0	0	1	0	0	0	0	0	0	0	0	0	0	0	0	0	0	0	.	0	0	0	0	0	0	0	0	0	0
37094391	C	T	16	0	16	6	1	7	0	0	0	0	0	0	0	1	0	0	0	0	0	0	0	0	0	1	2	2	0	2	2	.	1	0	2	1	0	1	1	0	0	2
37094392	A	T	17	0	17	6	1	7	0	0	0	0	0	0	0	0	0	0	0	0	0	0	0	0	0	1	2	2	0	2	2	.	1	0	2	1	0	1	1	0	0	2
37094393	C	T	17	0	17	13	1	14	0	0	0	0	0	0	0	0	0	0	0	0	0	0	0	0	0	0	0	0	0	1	1	.	0	0	2	0	0	0	0	0	0	0
37094400	C	T	17	0	17	6	1	7	0	0	0	0	0	0	0	0	0	0	0	0	0	0	0	0	0	1	2	2	0	2	2	.	1	0	2	1	0	1	1	0	0	2
37094524	G	A	17	0	17	11	0	11	0	0	0	0	0	0	0	0	0	0	0	0	0	0	0	0	0	1	1	1	0	1	1	0	1	0	0	1	1	1	1	0	0	1
37094572	T	C	17	0	17	12	0	12	0	0	0	0	0	0	0	0	0	0	0	0	0	0	0	0	0	1	1	1	0	1	1	1	1	0	0	1	1	1	1	0	0	1
37094603	G	A	17	0	17	8	0	8	0	0	0	0	0	0	0	0	0	0	0	0	0	0	0	0	0	0	1	1	1	1	1	1	0	0	2	0	0	0	0	1	0	1
37094693	C	A	17	0	17	8	0	8	0	0	0	0	0	0	0	0	0	0	0	0	0	0	0	0	0	1	2	2	1	2	2	2	1	0	2	1	1	1	0	1	1	2
37094789	C	G	17	0	17	7	0	7	0	0	0	0	0	0	0	0	0	0	0	0	0	0	0	0	0	0	1	1	1	1	1	2	0	0	2	0	0	0	0	1	1	1
37094807	C	G	17	0	17	11	0	11	0	0	0	0	0	0	0	0	0	0	0	0	0	0	0	0	0	1	1	1	0	1	1	0	1	0	0	1	1	1	1	0	0	1
37094809	T	G	17	0	17	16	0	16	0	0	0	0	0	0	0	0	0	0	0	0	0	0	0	0	0	0	0	0	0	0	0	2	0	0	0	0	0	0	0	0	0	0
37094827	A	G	17	0	17	8	0	8	0	0	0	0	0	0	0	0	0	0	0	0	0	0	0	0	0	0	0	1	1	1	1	2	0	0	2	0	0	0	0	1	1	1
37094881	G	A	17	0	17	8	0	8	0	0	0	0	0	0	0	0	0	0	0	0	0	0	0	0	0	0	0	1	1	1	1	1	0	0	2	0	0	0	0	1	1	1
37094886	C	T	17	0	17	8	0	8	0	0	0	0	0	0	0	0	0	0	0	0	0	0	0	0	0	0	0	1	1	1	1	1	0	0	2	0	0	0	0	1	1	1
37094935	C	T	17	0	17	8	0	8	0	0	0	0	0	0	0	0	0	0	0	0	0	0	0	0	0	1	2	2	1	2	2	2	1	0	2	1	0	1	1	1	1	2
37095055	T	C	17	0	17	11	0	11	0	0	0	0	0	0	0	0	0	0	0	0	0	0	0	0	0	1	1	1	0	1	0	1	1	0	0	1	1	1	1	0	0	1
37095071	A	C	17	0	17	9	0	9	0	0	0	0	0	0	0	0	0	0	0	0	0	0	0	0	0	1	2	2	1	2	2	2	1	0	2	1	1	1	1	1	1	2
37095185	C	T	17	0	17	9	0	9	0	0	0	0	0	0	0	0	0	0	0	0	0	0	0	0	0	0	1	1	1	1	1	1	0	0	2	0	0	0	0	1	0	0
37095192	G	A	17	0	17	8	1	9	0	0	0	0	0	0	0	0	0	0	0	0	0	0	0	0	0	0	1	1	1	1	1	1	0	0	2	0	0	0	0	1	.	0
37095193	T	C	17	0	17	8	1	9	0	0	0	0	0	0	0	0	0	0	0	0	0	0	0	0	0	0	1	1	1	1	1	1	0	0	2	0	0	0	0	1	.	0
37095208	T	C	17	0	17	12	0	12	0	0	0	0	0	0	0	0	0	0	0	0	0	0	0	0	0	1	1	1	0	1	1	1	1	0	0	1	1	1	1	0	0	1
37095220	G	A	17	0	17	12	0	12	0	0	0	0	0	0	0	0	0	0	0	0	0	0	0	0	0	1	1	1	0	1	1	1	1	0	0	1	1	1	1	0	0	1
37095227	A	G	17	0	17	10	0	10	0	0	0	0	0	0	0	0	0	0	0	0	0	0	0	0	0	1	2	2	1	2	2	2	1	0	2	1	1	1	1	1	1	1
37095253	G	A	17	0	17	7	0	7	0	0	0	0	0	0	0	0	0	0	0	0	0	0	0	0	0	0	1	1	1	1	1	1	0	0	2	0	0	0	0	1	1	1
37095268	C	T	17	0	17	7	0	7	0	0	0	0	0	0	0	0	0	0	0	0	0	0	0	0	0	0	1	1	1	1	1	1	0	0	2	0	0	0	0	1	1	1
37095299	T	C	17	0	17	7	0	7	0	0	0	0	0	0	0	0	0	0	0	0	0	0	0	0	0	1	2	2	1	2	2	2	1	0	2	1	1	0	1	0	1	2
37095356	G	T	17	0	17	7	0	7	0	0	0	0	0	0	0	0	0	0	0	0	0	0	0	0	0	0	1	1	1	1	1	1	0	0	2	0	0	0	0	1	1	1
37095517	G	A	17	0	17	7	0	7	0	0	0	0	0	0	0	0	0	0	0	0	0	0	0	0	0	0	1	1	1	1	1	1	0	0	2	0	0	0	0	2	1	1
37095670	ATGTCTTTG	A	17	0	17	8	1	9	0	0	0	0	0	0	0	0	0	0	0	0	0	0	0	0	0	0	1	1	0	1	1	1	0	0	.	0	0	0	0	1	1	1
37095679	AAAG	A	17	0	17	8	1	9	0	0	0	0	0	0	0	0	0	0	0	0	0	0	0	0	0	0	1	1	0	1	1	1	0	0	.	0	0	0	0	1	1	1
37095684	G	C	17	0	17	8	1	9	0	0	0	0	0	0	0	0	0	0	0	0	0	0	0	0	0	0	1	1	0	1	1	1	0	0	.	0	0	0	0	1	1	1
37095693	C	T	17	0	17	7	1	8	0	0	0	0	0	0	0	0	0	0	0	0	0	0	0	0	0	1	2	2	0	2	2	1	1	0	.	1	1	0	0	1	1	2
37095783	T	G	17	0	17	9	0	9	0	0	0	0	0	0	0	0	0	0	0	0	0	0	0	0	0	1	1	1	0	1	2	1	1	0	0	1	1	1	2	0	0	2
37095790	C	T	17	0	17	9	0	9	0	0	0	0	0	0	0	0	0	0	0	0	0	0	0	0	0	0	1	1	1	1	0	1	0	0	2	0	0	0	0	1	1	0
37095791	C	T	17	0	17	8	0	8	0	0	0	0	0	0	0	0	0	0	0	0	0	0	0	0	0	2	1	1	0	1	2	1	1	0	0	1	1	1	2	0	0	2
37096027	C	T	17	0	17	9	0	9	0	0	0	0	0	0	0	0	0	0	0	0	0	0	0	0	0	0	1	1	1	0	1	0	0	0	2	0	0	0	0	1	1	1
37096074	T	A	17	0	17	9	0	9	0	0	0	0	0	0	0	0	0	0	0	0	0	0	0	0	0	1	2	2	1	2	2	2	1	0	2	1	1	1	1	1	1	2
37096323	T	C	16	0	16	11	0	11	0	0	0	0	0	0	0	1	0	0	0	0	0	0	0	0	0	1	1	1	0	2	1	1	1	0	0	1	1	1	1	0	0	1
37096429	T	A	17	0	17	15	0	15	0	0	0	0	0	0	0	0	0	0	0	0	0	0	0	0	0	1	0	0	0	0	0	1	0	0	0	0	0	0	0	0	0	0
37096486	T	A	17	0	17	9	0	9	0	0	0	0	0	0	0	0	0	0	0	0	0	0	0	0	0	1	2	2	1	2	2	2	1	0	2	1	1	1	1	1	1	2
37096495	T	A	17	0	17	9	0	9	0	0	0	0	0	0	0	0	0	0	0	0	0	0	0	0	0	1	2	2	1	2	2	2	1	0	2	1	1	1	1	1	1	2
37096526	T	C	17	0	17	14	0	14	0	0	0	0	0	0	0	0	0	0	0	0	0	0	0	0	0	0	0	1	0	0	0	1	0	0	0	0	0	0	0	0	0	1
37096617	G	A	17	0	17	10	0	10	0	0	0	0	0	0	0	0	0	0	0	0	0	0	0	0	0	1	0	1	0	1	1	0	1	0	0	1	1	1	1	0	0	1
37096649	G	A	17	0	17	7	0	7	0	0	0	0	0	0	0	0	0	0	0	0	0	0	0	0	0	0	1	1	1	1	1	2	0	0	2	0	0	0	0	1	1	1
37096672	T	C	17	0	17	9	0	9	0	0	0	0	0	0	0	0	0	0	0	0	0	0	0	0	0	1	0	1	0	1	1	0	0	0	0	1	1	1	1	0	0	1
37096718	T	C	17	0	17	9	0	9	0	0	0	0	0	0	0	0	0	0	0	0	0	0	0	0	0	1	1	1	0	1	1	0	0	0	0	1	1	0	1	0	0	1
37096720	C	T	17	0	17	14	0	14	0	0	0	0	0	0	0	0	0	0	0	0	0	0	0	0	0	1	1	1	0	0	0	0	0	0	0	0	0	0	0	0	0	0
37096728	G	A	14	0	14	17	0	17	0	1	0	0	0	0	1	0	0	1	0	0	0	0	0	0	0	0	0	0	0	0	0	0	0	0	0	0	0	0	0	0	0	0
37096729	G	T	17	0	17	11	0	11	0	0	0	0	0	0	0	0	0	0	0	0	0	0	0	0	0	0	0	0	0	1	1	0	0	0	0	1	1	0	1	0	0	1
37096783	A	G	17	0	17	9	0	9	0	0	0	0	0	0	0	0	0	0	0	0	0	0	0	0	0	0	0	0	0	1	1	0	1	0	0	1	1	1	1	0	0	1
37096879	G	A	17	0	17	7	0	7	0	0	0	0	0	0	0	0	0	0	0	0	0	0	0	0	0	0	1	1	1	1	1	1	0	0	2	0	0	0	0	1	1	1
37096959	T	C	17	0	17	9	0	9	0	0	0	0	0	0	0	0	0	0	0	0	0	0	0	0	0	1	2	2	1	2	2	2	1	0	2	1	1	1	1	1	1	2
37097123	AAG	A	17	0	17	14	0	14	0	0	0	0	0	0	0	0	0	0	0	0	0	0	0	0	0	0	0	1	0	0	0	1	0	0	0	0	0	0	0	0	0	1
37097191	A	C	17	0	17	9	0	9	0	0	0	0	0	0	0	0	0	0	0	0	0	0	0	0	0	0	0	0	0	1	1	0	1	0	0	1	1	1	1	0	0	1
37097252	T	C	17	0	17	15	0	15	0	0	0	0	0	0	0	0	0	0	0	0	0	0	0	0	0	0	0	0	0	0	1	0	0	0	0	0	0	0	0	1	0	0
37097320	A	G	17	0	17	7	0	7	0	0	0	0	0	0	0	0	0	0	0	0	0	0	0	0	0	1	2	2	1	1	1	2	0	0	2	0	0	0	0	1	1	1
37097328	C	G	17	0	17	9	0	9	0	0	0	0	0	0	0	0	0	0	0	0	0	0	0	0	0	0	0	0	0	1	1	0	1	0	0	1	1	1	1	0	0	1
37097331	A	G	17	0	17	9	0	9	0	0	0	0	0	0	0	0	0	0	0	0	0	0	0	0	0	0	0	0	0	1	1	0	1	0	0	1	1	1	1	0	0	1
37097376	T	C	17	0	17	9	0	9	0	0	0	0	0	0	0	0	0	0	0	0	0	0	0	0	0	1	2	2	1	2	2	2	1	0	2	1	1	1	1	1	1	2
37097449	T	C	17	0	17	10	0	10	0	0	0	0	0	0	0	0	0	0	0	0	0	0	0	0	0	0	0	0	0	1	1	0	1	0	0	1	0	1	1	0	0	1
37097509	G	A	17	0	17	7	0	7	0	0	0	0	0	0	0	0	0	0	0	0	0	0	0	0	0	1	2	2	1	2	2	2	1	0	2	1	1	1	0	2	1	2
37097521	C	T	17	0	17	10	0	10	0	0	0	0	0	0	0	0	0	0	0	0	0	0	0	0	0	0	0	0	0	1	1	0	1	0	0	1	1	1	0	0	0	1
37097522	A	G	17	0	17	7	0	7	0	0	0	0	0	0	0	0	0	0	0	0	0	0	0	0	0	1	2	2	1	2	2	2	1	0	2	1	1	1	0	2	1	2
37097551	G	A	17	0	17	10	0	10	0	0	0	0	0	0	0	0	0	0	0	0	0	0	0	0	0	0	0	0	0	1	1	0	1	0	0	1	1	1	0	0	0	1
37097635	C	A	17	0	17	9	0	9	0	0	0	0	0	0	0	0	0	0	0	0	0	0	0	0	0	1	2	2	1	2	2	2	1	0	2	1	1	1	1	1	1	2
37097646	G	T	17	0	17	9	0	9	0	0	0	0	0	0	0	0	0	0	0	0	0	0	0	0	0	0	0	0	0	1	1	0	1	0	0	1	1	1	1	0	0	1
37097679	C	T	17	0	17	9	0	9	0	0	0	0	0	0	0	0	0	0	0	0	0	0	0	0	0	0	0	0	0	1	1	0	1	0	0	1	1	1	1	0	0	1
37097694	A	T	17	0	17	9	0	9	0	0	0	0	0	0	0	0	0	0	0	0	0	0	0	0	0	0	0	0	0	1	1	0	1	0	0	1	1	1	1	0	0	1
37097696	G	A	17	0	17	9	0	9	0	0	0	0	0	0	0	0	0	0	0	0	0	0	0	0	0	0	0	0	0	1	1	0	1	0	0	1	1	1	1	0	0	1
37097760	C	T	17	0	17	10	0	10	0	0	0	0	0	0	0	0	0	0	0	0	0	0	0	0	0	0	0	0	0	1	1	0	1	0	0	1	1	1	0	0	0	1
37097772	T	C	17	0	17	8	0	8	0	0	0	0	0	0	0	0	0	0	0	0	0	0	0	0	0	1	2	2	1	2	2	2	1	0	2	1	1	1	0	1	1	2
37097940	T	TC	17	0	17	7	0	7	0	0	0	0	0	0	0	0	0	0	0	0	0	0	0	0	0	1	2	2	1	2	2	2	1	0	2	1	0	1	1	1	0	2
37097995	G	A	17	0	17	7	0	7	0	0	0	0	0	0	0	0	0	0	0	0	0	0	0	0	0	1	2	2	1	1	1	2	0	0	2	0	0	0	0	0	1	1
37098008	C	T	17	0	17	9	0	9	0	0	0	0	0	0	0	0	0	0	0	0	0	0	0	0	0	0	0	0	0	1	1	0	1	0	0	1	1	1	1	0	0	1
37098052	T	G	17	0	17	7	0	7	0	0	0	0	0	0	0	0	0	0	0	0	0	0	0	0	0	0	2	2	1	2	2	2	1	0	2	0	1	1	1	1	1	2
37098220	G	A	17	0	17	7	0	7	0	0	0	0	0	0	0	0	0	0	0	0	0	0	0	0	0	1	2	2	1	1	1	2	0	0	2	0	0	0	0	1	1	1
37098309	C	A	17	0	17	7	0	7	0	0	0	0	0	0	0	0	0	0	0	0	0	0	0	0	0	1	2	2	1	1	1	2	0	0	2	0	0	0	0	1	1	1
37098326	G	A	17	0	17	13	0	13	0	0	0	0	0	0	0	0	0	0	0	0	0	0	0	0	0	1	1	2	0	0	0	1	0	0	0	0	0	0	0	0	0	0
37098431	AT	A	17	0	17	12	0	12	0	0	0	0	0	0	0	0	0	0	0	0	0	0	0	0	0	0	1	0	1	1	0	0	0	0	2	0	0	0	0	0	1	0
37098530	C	T	17	0	17	14	0	14	0	0	0	0	0	0	0	0	0	0	0	0	0	0	0	0	0	0	1	0	1	0	0	0	0	0	0	0	0	0	0	0	1	0
37098532	C	T	17	0	17	9	0	9	0	0	0	0	0	0	0	0	0	0	0	0	0	0	0	0	0	0	0	0	0	1	1	0	1	0	0	1	1	1	1	0	0	1
37098533	C	G	17	0	17	14	0	14	0	0	0	0	0	0	0	0	0	0	0	0	0	0	0	0	0	0	0	1	0	0	0	1	0	0	0	0	0	0	0	0	0	1
37098640	T	C	17	0	17	6	0	6	0	0	0	0	0	0	0	0	0	0	0	0	0	0	0	0	0	1	2	2	1	1	2	2	0	0	2	0	0	0	0	1	1	1
37098716	A	G	17	0	17	7	0	7	0	0	0	0	0	0	0	0	0	0	0	0	0	0	0	0	0	0	1	1	1	1	1	1	0	0	2	0	0	0	0	1	1	1
37098779	A	G	17	0	17	12	0	12	0	0	0	0	0	0	0	0	0	0	0	0	0	0	0	0	0	0	0	1	0	0	1	1	0	0	0	0	0	0	0	1	0	1
37098782	G	A	17	0	17	7	0	7	0	0	0	0	0	0	0	0	0	0	0	0	0	0	0	0	0	0	1	1	1	1	1	1	0	0	2	0	0	0	0	1	1	1
37098831	C	T	17	0	17	9	0	9	0	0	0	0	0	0	0	0	0	0	0	0	0	0	0	0	0	1	2	2	1	2	2	2	1	0	2	1	1	1	1	1	1	2
37098872	A	G	17	0	17	9	0	9	0	0	0	0	0	0	0	0	0	0	0	0	0	0	0	0	0	1	2	2	1	2	2	2	1	0	2	1	1	1	1	1	1	2
37098909	C	A	17	0	17	16	0	16	0	0	0	0	0	0	0	0	0	0	0	0	0	0	0	0	0	0	0	0	0	0	0	0	0	1	0	0	0	0	0	0	0	0
37099110	A	G	17	0	17	8	0	8	0	0	0	0	0	0	0	0	0	0	0	0	0	0	0	0	0	1	2	2	1	2	2	2	1	0	2	1	1	1	1	0	1	2
37099241	G	A	17	0	17	15	0	15	0	0	0	0	0	0	0	0	0	0	0	0	0	0	0	0	0	0	0	0	0	1	0	0	0	0	2	0	0	0	0	0	0	0
37099255	AG	A	17	0	17	10	0	10	0	0	0	0	0	0	0	0	0	0	0	0	0	0	0	0	0	0	0	0	0	1	1	0	0	0	0	2	1	1	1	0	0	1
37099284	T	C	17	0	17	7	0	7	0	0	0	0	0	0	0	0	0	0	0	0	0	0	0	0	0	1	2	2	1	1	1	2	0	0	2	0	0	0	0	1	1	1
37099535	G	A	17	0	17	7	0	7	0	0	0	0	0	0	0	0	0	0	0	0	0	0	0	0	0	1	2	2	1	1	1	2	0	0	2	0	0	0	0	1	1	1
37099560	C	G	17	0	17	9	0	9	0	0	0	0	0	0	0	0	0	0	0	0	0	0	0	0	0	1	2	2	1	2	2	2	1	0	2	1	1	1	1	1	1	2
37099670	A	G	17	0	17	7	0	7	0	0	0	0	0	0	0	0	0	0	0	0	0	0	0	0	0	0	1	1	1	1	1	1	0	0	2	0	0	0	0	2	2	1
37099688	G	GA	16	0	16	15	0	15	0	0	0	0	0	0	1	0	0	0	0	0	0	0	0	0	0	0	0	0	0	0	0	0	1	0	0	0	0	1	0	0	0	0
37099691	A	AT	17	0	17	6	0	6	0	0	0	0	0	0	0	0	0	0	0	0	0	0	0	0	0	1	2	2	1	1	1	2	0	0	2	0	0	0	0	2	2	1
37099692	A	T	17	0	17	10	0	10	0	0	0	0	0	0	0	0	0	0	0	0	0	0	0	0	0	0	0	0	0	1	1	0	1	0	0	1	0	1	1	0	0	1
37099710	A	C	17	0	17	7	0	7	0	0	0	0	0	0	0	0	0	0	0	0	0	0	0	0	0	1	2	2	1	2	2	2	1	0	2	1	0	1	1	1	2	2
37099727	AAC	A	17	0	17	11	0	11	0	0	0	0	0	0	0	0	0	0	0	0	0	0	0	0	0	1	2	1	1	2	1	1	1	0	2	1	0	1	1	0	1	1
37099735	T	C	17	0	17	8	0	8	0	0	0	0	0	0	0	0	0	0	0	0	0	0	0	0	0	1	2	2	1	2	2	2	1	0	2	1	0	1	1	1	1	2
37099736	A	T	17	0	17	7	0	7	0	0	0	0	0	0	0	0	0	0	0	0	0	0	0	0	0	1	2	2	1	1	1	2	0	0	2	0	0	0	0	1	1	1
37099775	G	A	17	0	17	10	0	10	0	0	0	0	0	0	0	0	0	0	0	0	0	0	0	0	0	0	0	0	0	1	1	0	1	0	0	1	0	1	1	0	0	1
37099942	T	C	17	0	17	7	0	7	0	0	0	0	0	0	0	0	0	0	0	0	0	0	0	0	0	1	2	2	1	2	2	2	1	0	2	1	1	0	0	1	0	2
37099978	C	T	17	0	17	7	0	7	0	0	0	0	0	0	0	0	0	0	0	0	0	0	0	0	0	1	2	2	1	2	2	2	1	0	2	1	1	1	0	1	0	2
37099983	C	A	17	0	17	7	0	7	0	0	0	0	0	0	0	0	0	0	0	0	0	0	0	0	0	1	2	2	1	2	2	2	1	0	2	1	1	1	0	1	0	2
37100096	G	GGAAGTGA	17	0	17	8	0	8	0	0	0	0	0	0	0	0	0	0	0	0	0	0	0	0	0	1	2	2	1	2	2	2	1	0	2	0	1	1	1	1	1	2
37100108	G	A	17	0	17	12	0	12	0	0	0	0	0	0	0	0	0	0	0	0	0	0	0	0	0	0	0	1	0	0	1	1	0	0	0	0	0	0	0	1	0	1
37100185	A	G	17	0	17	15	0	15	0	0	0	0	0	0	0	0	0	0	0	0	0	0	0	0	0	0	0	0	0	0	1	0	0	0	0	0	0	0	0	1	0	0
37100199	G	T	17	0	17	9	0	9	0	0	0	0	0	0	0	0	0	0	0	0	0	0	0	0	0	1	2	2	1	2	2	2	1	0	2	1	1	1	1	1	1	2
37100203	G	A	17	0	17	9	0	9	0	0	0	0	0	0	0	0	0	0	0	0	0	0	0	0	0	1	2	2	1	2	2	2	1	0	2	1	1	1	1	1	1	2
37100223	G	A	17	0	17	9	0	9	0	0	0	0	0	0	0	0	0	0	0	0	0	0	0	0	0	1	2	2	1	2	2	2	1	0	2	1	1	1	1	1	1	2
37100242	G	A	17	0	17	9	0	9	0	0	0	0	0	0	0	0	0	0	0	0	0	0	0	0	0	1	2	2	1	2	2	2	1	0	2	1	1	1	1	1	1	2
37100247	G	A	17	0	17	9	0	9	0	0	0	0	0	0	0	0	0	0	0	0	0	0	0	0	0	0	0	0	0	1	1	0	1	0	0	1	1	1	1	0	0	1
37100467	T	G	17	0	17	13	0	13	0	0	0	0	0	0	0	0	0	0	0	0	0	0	0	0	0	1	1	1	0	0	0	1	0	0	0	0	0	0	0	0	0	0
37100724	C	A	17	0	17	14	1	15	0	0	0	0	0	0	0	0	0	0	0	0	0	0	0	0	0	0	0	.	0	0	2	0	0	0	0	0	0	0	0	1	0	0
37100749	G	A	17	0	17	8	1	9	0	0	0	0	0	0	0	0	0	0	0	0	0	0	0	0	0	1	2	2	.	2	2	2	1	0	2	1	1	1	1	1	1	2
37100852	C	T	17	0	17	8	0	8	0	0	0	0	0	0	0	0	0	0	0	0	0	0	0	0	0	1	2	2	1	2	2	2	1	0	2	1	1	1	0	1	1	2
37100906	A	T	17	0	17	9	0	9	0	0	0	0	0	0	0	0	0	0	0	0	0	0	0	0	0	0	0	1	1	2	2	1	1	0	2	1	1	1	0	1	1	2
37100914	TATA	T	17	0	17	10	0	10	0	0	0	0	0	0	0	0	0	0	0	0	0	0	0	0	0	0	0	0	0	1	1	0	1	0	0	1	1	1	0	0	0	1
37100924	A	C	17	0	17	8	0	8	0	0	0	0	0	0	0	0	0	0	0	0	0	0	0	0	0	1	2	2	1	2	2	2	1	0	2	1	1	1	0	1	1	2
37100941	A	G	17	0	17	12	0	12	0	0	0	0	0	0	0	0	0	0	0	0	0	0	0	0	0	0	1	0	1	1	0	0	0	0	2	0	0	0	0	0	1	0
37101114	C	T	17	0	17	9	0	9	0	0	0	0	0	0	0	0	0	0	0	0	0	0	0	0	0	1	2	2	1	2	2	2	1	0	2	1	1	1	1	1	1	2
37101207	A	G	17	0	17	11	0	11	0	0	0	0	0	0	0	0	0	0	0	0	0	0	0	0	0	0	0	0	0	1	1	0	1	0	0	1	0	1	1	0	0	0
37101213	C	T	17	0	17	7	0	7	0	0	0	0	0	0	0	0	0	0	0	0	0	0	0	0	0	0	2	2	1	2	2	2	1	0	2	1	0	1	1	0	1	2
37101414	C	T	17	0	17	9	0	9	0	0	0	0	0	0	0	0	0	0	0	0	0	0	0	0	0	1	2	2	1	2	2	2	1	0	2	1	1	1	1	1	1	2
37101462	T	C	17	0	17	14	0	14	0	0	0	0	0	0	0	0	0	0	0	0	0	0	0	0	0	0	1	1	0	0	0	1	0	0	0	0	0	0	0	0	0	0
37101664	C	T	17	0	17	10	0	10	0	0	0	0	0	0	0	0	0	0	0	0	0	0	0	0	0	0	1	1	1	2	2	1	1	0	2	1	1	1	0	1	1	2
37101691	A	T	17	0	17	9	0	9	0	0	0	0	0	0	0	0	0	0	0	0	0	0	0	0	0	1	2	2	1	2	2	2	1	0	2	1	1	1	1	1	1	2
37101752	TCACAGAGGCACA	T	17	0	17	11	0	11	0	0	0	0	0	0	0	0	0	0	0	0	0	0	0	0	0	0	1	1	1	2	2	1	1	0	2	1	1	1	1	1	1	2
37101890	G	A	17	0	17	15	0	15	0	0	0	0	0	0	0	0	0	0	0	0	0	0	0	0	0	0	0	0	0	0	1	0	0	0	0	0	0	0	0	1	0	0
37101956	G	A	17	0	17	8	0	8	0	0	0	0	0	0	0	0	0	0	0	0	0	0	0	0	0	2	2	2	1	2	2	2	1	0	2	1	1	1	1	1	1	2
37102002	G	A	17	0	17	13	0	13	0	0	0	0	0	0	0	0	0	0	0	0	0	0	0	0	0	1	1	1	0	0	0	1	0	0	0	0	0	0	0	0	0	0
37102003	A	C	17	0	17	13	0	13	0	0	0	0	0	0	0	0	0	0	0	0	0	0	0	0	0	1	1	1	0	0	0	1	0	0	0	0	0	0	0	0	0	0
37102005	G	C	17	0	17	13	0	13	0	0	0	0	0	0	0	0	0	0	0	0	0	0	0	0	0	1	1	1	0	0	0	1	0	0	0	0	0	0	0	0	0	0
37102010	C	A	17	0	17	13	0	13	0	0	0	0	0	0	0	0	0	0	0	0	0	0	0	0	0	1	1	1	0	0	0	1	0	0	0	0	0	0	0	0	0	0
37102020	A	G	17	0	17	8	0	8	0	0	0	0	0	0	0	0	0	0	0	0	0	0	0	0	0	0	1	1	1	1	1	1	0	0	2	0	0	0	0	0	1	1
37102041	T	C	17	0	17	7	0	7	0	0	0	0	0	0	0	0	0	0	0	0	0	0	0	0	0	1	1	2	1	2	2	2	2	0	2	1	0	1	0	0	1	2
37102093	T	C	17	0	17	9	0	9	0	0	0	0	0	0	0	0	0	0	0	0	0	0	0	0	0	1	1	2	1	2	2	2	1	0	2	0	1	1	1	1	1	2
37102226	T	C	17	0	17	8	0	8	0	0	0	0	0	0	0	0	0	0	0	0	0	0	0	0	0	1	2	2	1	2	2	2	1	0	2	1	0	1	1	1	1	2
37102260	T	G	17	0	17	8	0	8	0	0	0	0	0	0	0	0	0	0	0	0	0	0	0	0	0	1	2	2	1	2	2	2	1	0	2	1	0	1	1	1	1	2
37102279	C	G	17	0	17	15	0	15	0	0	0	0	0	0	0	0	0	0	0	0	0	0	0	0	0	0	0	1	0	0	0	0	0	0	0	0	0	0	0	0	0	1
37102282	G	T	17	0	17	9	0	9	0	0	0	0	0	0	0	0	0	0	0	0	0	0	0	0	0	0	1	1	1	1	0	0	0	0	2	0	0	0	0	1	1	1
37102311	A	G	17	0	17	10	0	10	0	0	0	0	0	0	0	0	0	0	0	0	0	0	0	0	0	0	0	0	0	1	1	0	1	0	0	1	0	1	1	0	0	1
37102328	G	A	17	0	17	8	0	8	0	0	0	0	0	0	0	0	0	0	0	0	0	0	0	0	0	0	1	1	1	1	1	0	0	0	2	0	0	0	0	1	1	1
37102376	T	A	17	0	17	10	0	10	0	0	0	0	0	0	0	0	0	0	0	0	0	0	0	0	0	0	0	0	0	1	1	0	1	0	0	1	0	1	1	0	0	1
37102413	C	T	17	0	17	15	0	15	0	0	0	0	0	0	0	0	0	0	0	0	0	0	0	0	0	0	0	0	0	0	1	0	0	0	0	0	0	0	0	1	0	0
37102414	G	A	17	0	17	10	0	10	0	0	0	0	0	0	0	0	0	0	0	0	0	0	0	0	0	0	0	0	0	1	1	0	1	0	0	1	0	1	1	0	0	1
37102470	A	C	17	0	17	15	0	15	0	0	0	0	0	0	0	0	0	0	0	0	0	0	0	0	0	0	0	0	0	0	1	0	0	0	0	0	0	0	0	1	0	0
37102514	G	A	17	0	17	8	0	8	0	0	0	0	0	0	0	0	0	0	0	0	0	0	0	0	0	1	2	2	1	2	2	2	1	0	2	1	0	1	1	1	1	2
37102528	G	A	17	0	17	7	0	7	0	0	0	0	0	0	0	0	0	0	0	0	0	0	0	0	0	0	1	1	1	1	1	1	0	0	2	0	0	0	0	1	1	1
37102536	T	C	17	0	17	10	0	10	0	0	0	0	0	0	0	0	0	0	0	0	0	0	0	0	0	0	0	0	0	1	1	0	1	0	0	1	0	1	1	0	0	1
37102560	C	A	17	0	17	10	0	10	0	0	0	0	0	0	0	0	0	0	0	0	0	0	0	0	0	0	0	0	0	1	1	0	1	0	0	1	0	1	1	0	0	1
37102589	C	T	17	0	17	13	0	13	0	0	0	0	0	0	0	0	0	0	0	0	0	0	0	0	0	1	1	1	0	0	0	1	0	0	0	0	0	0	0	0	0	0
37102604	C	T	16	0	16	9	0	9	0	0	0	0	0	0	0	0	0	0	0	1	0	0	0	0	0	1	2	2	1	2	2	2	1	0	2	1	1	1	1	1	1	2
37103069	G	A	17	0	17	11	5	16	0	0	0	0	0	0	0	0	0	0	0	0	0	0	0	0	0	0	.	0	0	.	.	0	1	0	.	0	0	0	0	0	0	.
37103799	A	G	17	0	17	13	0	13	0	0	0	0	0	0	0	0	0	0	0	0	0	0	0	0	0	0	0	0	0	1	2	0	1	0	0	1	0	0	0	0	0	0
37103816	T	C	17	0	17	7	0	7	0	0	0	0	0	0	0	0	0	0	0	0	0	0	0	0	0	1	2	2	1	2	2	2	1	0	2	1	0	0	1	0	1	2
37103863	T	A	17	0	17	13	0	13	0	0	0	0	0	0	0	0	0	0	0	0	0	0	0	0	0	0	0	1	0	0	0	1	0	0	0	0	0	0	0	1	0	1
37103951	G	A	17	0	17	11	0	11	0	0	0	0	0	0	0	0	0	0	0	0	0	0	0	0	0	1	1	1	0	1	1	1	1	0	0	1	1	0	1	0	0	1
37104032	C	T	17	0	17	14	0	14	0	0	0	0	0	0	0	0	0	0	0	0	0	0	0	0	0	1	0	1	0	0	0	1	0	0	0	0	0	0	0	0	0	0
37104186	A	G	17	0	17	7	0	7	0	0	0	0	0	0	0	0	0	0	0	0	0	0	0	0	0	0	1	1	1	1	1	1	0	0	2	0	0	0	0	1	1	1
37104202	G	T	17	0	17	7	0	7	0	0	0	0	0	0	0	0	0	0	0	0	0	0	0	0	0	1	2	2	1	2	2	2	1	0	2	1	1	0	0	1	1	2
37104301	A	C	17	0	17	8	0	8	0	0	0	0	0	0	0	0	0	0	0	0	0	0	0	0	0	0	1	1	1	0	1	1	0	0	2	0	0	0	0	1	1	1
37104367	A	T	17	0	17	10	0	10	0	0	0	0	0	0	0	0	0	0	0	0	0	0	0	0	0	0	0	0	0	1	0	0	1	0	0	1	1	1	1	0	0	1
37104391	G	A	17	0	17	8	0	8	0	0	0	0	0	0	0	0	0	0	0	0	0	0	0	0	0	1	2	2	1	2	2	2	1	0	2	1	0	1	1	1	1	2
37104424	T	A	17	0	17	11	0	11	0	0	0	0	0	0	0	0	0	0	0	0	0	0	0	0	0	1	1	1	0	1	1	1	1	0	0	1	0	1	1	0	0	1
37104498	T	G	17	0	17	9	0	9	0	0	0	0	0	0	0	0	0	0	0	0	0	0	0	0	0	1	2	2	1	2	2	2	1	0	2	1	1	1	1	1	1	2
37104544	G	A	17	0	17	9	0	9	0	0	0	0	0	0	0	0	0	0	0	0	0	0	0	0	0	1	2	2	1	2	2	2	1	0	2	1	1	1	1	1	1	2
37104572	G	A	17	0	17	7	0	7	0	0	0	0	0	0	0	0	0	0	0	0	0	0	0	0	0	0	1	1	1	1	1	1	0	0	2	0	0	0	0	1	1	1
37104644	G	A	17	0	17	10	0	10	0	0	0	0	0	0	0	0	0	0	0	0	0	0	0	0	0	1	1	1	0	1	1	1	2	0	0	1	1	0	1	0	0	1
37104669	C	T	17	0	17	8	0	8	0	0	0	0	0	0	0	0	0	0	0	0	0	0	0	0	0	1	2	2	1	2	2	2	1	0	2	1	1	0	1	1	1	2
37104738	G	A	17	0	17	11	0	11	0	0	0	0	0	0	0	0	0	0	0	0	0	0	0	0	0	1	0	1	0	1	1	1	1	0	0	1	1	1	1	0	0	1
37104751	C	G	17	0	17	9	0	9	0	0	0	0	0	0	0	0	0	0	0	0	0	0	0	0	0	1	2	2	1	2	2	2	1	0	2	1	1	1	1	1	1	2
37104760	C	T	17	0	17	14	0	14	0	0	0	0	0	0	0	0	0	0	0	0	0	0	0	0	0	0	1	0	1	0	0	0	0	0	0	0	0	0	0	0	1	0
37104774	T	C	17	0	17	9	0	9	0	0	0	0	0	0	0	0	0	0	0	0	0	0	0	0	0	1	2	2	1	2	2	2	1	0	2	1	1	1	1	1	1	2
37104851	C	T	17	0	17	9	0	9	0	0	0	0	0	0	0	0	0	0	0	0	0	0	0	0	0	1	2	2	1	2	2	2	1	0	2	1	1	1	1	1	1	2
37104870	G	A	17	0	17	13	0	13	0	0	0	0	0	0	0	0	0	0	0	0	0	0	0	0	0	1	1	1	0	0	0	1	0	0	0	0	0	0	0	0	0	0
37104888	C	T	17	0	17	12	0	12	0	0	0	0	0	0	0	0	0	0	0	0	0	0	0	0	0	1	1	1	0	1	1	1	1	0	0	1	1	1	1	0	0	1
37104926	T	C	17	0	17	7	0	7	0	0	0	0	0	0	0	0	0	0	0	0	0	0	0	0	0	0	1	1	1	1	1	1	0	0	2	0	0	0	0	1	1	1
37104993	T	C	17	0	17	9	0	9	0	0	0	0	0	0	0	0	0	0	0	0	0	0	0	0	0	1	2	2	1	2	2	2	1	0	2	1	1	1	1	1	1	2
37105024	T	G	17	0	17	16	0	16	0	0	0	0	0	0	0	0	0	0	0	0	0	0	0	0	0	0	0	0	0	0	0	0	0	0	0	0	0	0	0	1	0	0
37105044	A	T	17	0	17	9	0	9	0	0	0	0	0	0	0	0	0	0	0	0	0	0	0	0	0	0	1	0	1	1	0	1	0	0	2	0	0	0	0	1	1	1
37105149	C	G	17	0	17	9	0	9	0	0	0	0	0	0	0	0	0	0	0	0	0	0	0	0	0	0	0	0	0	1	1	0	1	0	0	1	1	1	1	0	0	1
37105252	C	G	17	0	17	7	0	7	0	0	0	0	0	0	0	0	0	0	0	0	0	0	0	0	0	0	1	1	1	1	1	1	0	0	2	0	0	0	0	1	1	1
37105257	G	A	17	0	17	8	0	8	0	0	0	0	0	0	0	0	0	0	0	0	0	0	0	0	0	1	2	2	1	2	2	2	1	0	2	1	1	1	0	1	1	2
37105285	AAG	A	17	0	17	9	0	9	0	0	0	0	0	0	0	0	0	0	0	0	0	0	0	0	0	1	2	2	1	2	2	2	1	0	2	1	1	1	1	1	1	2
37105288	A	ATCTC	17	0	17	9	0	9	0	0	0	0	0	0	0	0	0	0	0	0	0	0	0	0	0	1	2	2	1	2	2	2	1	0	2	1	1	1	1	1	1	2
37105301	G	T	17	0	17	16	0	16	0	0	0	0	0	0	0	0	0	0	0	0	0	0	0	0	0	0	0	0	0	0	0	0	0	0	0	0	0	0	0	1	0	0
37105322	T	C	17	0	17	8	0	8	0	0	0	0	0	0	0	0	0	0	0	0	0	0	0	0	0	1	2	2	1	2	2	2	1	0	2	1	1	1	1	1	0	2
37105335	T	G	17	0	17	13	0	13	0	0	0	0	0	0	0	0	0	0	0	0	0	0	0	0	0	1	1	2	0	0	0	1	0	0	0	0	0	0	0	0	0	0
37105478	A	C	17	0	17	13	0	13	0	0	0	0	0	0	0	0	0	0	0	0	0	0	0	0	0	1	1	1	0	0	0	1	0	0	0	0	0	0	0	0	0	0
37105571	G	A	17	0	17	12	0	12	0	0	0	0	0	0	0	0	0	0	0	0	0	0	0	0	0	0	1	0	1	1	0	0	0	0	2	0	0	0	0	0	1	0
37105634	T	C	17	0	17	13	0	13	0	0	0	0	0	0	0	0	0	0	0	0	0	0	0	0	0	0	1	0	1	1	0	0	0	0	2	0	0	0	0	0	0	0
37105745	C	A	17	0	17	13	0	13	0	0	0	0	0	0	0	0	0	0	0	0	0	0	0	0	0	1	1	1	0	0	0	1	0	0	0	0	0	0	0	0	0	0
37105768	T	C	17	0	17	12	0	12	0	0	0	0	0	0	0	0	0	0	0	0	0	0	0	0	0	0	0	1	0	0	1	1	0	0	0	0	0	0	0	1	0	1
37105819	T	C	17	0	17	14	0	14	0	0	0	0	0	0	0	0	0	0	0	0	0	0	0	0	0	1	1	0	0	0	0	1	0	0	0	0	0	0	0	0	0	0
37105845	T	C	17	0	17	14	0	14	0	0	0	0	0	0	0	0	0	0	0	0	0	0	0	0	0	1	1	0	0	0	0	1	0	0	0	0	0	0	0	0	0	0
37105911	C	T	17	0	17	10	0	10	0	0	0	0	0	0	0	0	0	0	0	0	0	0	0	0	0	1	1	1	0	1	1	1	0	0	0	1	1	1	0	0	0	1
37106014	A	T	17	0	17	13	0	13	0	0	0	0	0	0	0	0	0	0	0	0	0	0	0	0	0	1	1	1	0	0	0	1	0	0	0	0	0	0	0	0	0	0
37106212	T	C	17	0	17	7	0	7	0	0	0	0	0	0	0	0	0	0	0	0	0	0	0	0	0	0	1	0	1	2	2	1	1	0	2	1	0	1	0	2	1	2
37106353	T	C	17	0	17	12	0	12	0	0	0	0	0	0	0	0	0	0	0	0	0	0	0	0	0	1	1	1	0	1	1	1	1	0	0	1	1	1	1	0	0	1
37106357	G	A	17	0	17	12	0	12	0	0	0	0	0	0	0	0	0	0	0	0	0	0	0	0	0	1	1	1	0	1	1	1	1	0	0	1	1	1	1	0	0	1
37106361	A	T	17	0	17	12	0	12	0	0	0	0	0	0	0	0	0	0	0	0	0	0	0	0	0	1	1	1	0	1	1	1	1	0	0	1	1	1	1	0	0	1
37106362	T	C	17	0	17	12	0	12	0	0	0	0	0	0	0	0	0	0	0	0	0	0	0	0	0	1	1	1	0	1	1	1	1	0	0	1	1	1	1	0	0	1
37106370	T	C	17	0	17	12	0	12	0	0	0	0	0	0	0	0	0	0	0	0	0	0	0	0	0	1	1	1	0	1	1	1	1	0	0	1	1	1	1	0	0	1
37106380	A	G	17	0	17	9	0	9	0	0	0	0	0	0	0	0	0	0	0	0	0	0	0	0	0	0	0	0	0	1	1	0	1	0	0	1	1	1	1	0	0	1
37106422	A	C	17	0	17	11	0	11	0	0	0	0	0	0	0	0	0	0	0	0	0	0	0	0	0	1	1	1	0	1	1	1	1	0	0	1	1	1	1	0	0	0
37106438	A	T	17	0	17	11	0	11	0	0	0	0	0	0	0	0	0	0	0	0	0	0	0	0	0	1	1	1	0	1	1	1	1	0	0	1	1	1	1	0	0	0
37106440	A	T	17	0	17	11	0	11	0	0	0	0	0	0	0	0	0	0	0	0	0	0	0	0	0	1	1	1	0	1	1	1	1	0	0	1	1	1	1	0	0	0
37106549	ATGACTGTTGTCTCCCTTTCT	A	17	0	17	9	0	9	0	0	0	0	0	0	0	0	0	0	0	0	0	0	0	0	0	0	0	0	0	1	1	0	1	0	0	1	1	1	1	0	0	1
37106597	T	TA	17	0	17	13	0	13	0	0	0	0	0	0	0	0	0	0	0	0	0	0	0	0	0	1	1	1	0	0	0	1	0	0	0	0	0	0	0	0	0	0
37106611	C	T	17	0	17	13	0	13	0	0	0	0	0	0	0	0	0	0	0	0	0	0	0	0	0	1	1	1	0	0	0	1	0	0	0	0	0	0	0	0	0	0
37106771	TCTG	T	17	0	17	13	0	13	0	0	0	0	0	0	0	0	0	0	0	0	0	0	0	0	0	1	2	1	0	0	0	1	0	0	0	0	0	0	0	0	0	0
37106779	CCAATGTGCA	C	17	0	17	13	0	13	0	0	0	0	0	0	0	0	0	0	0	0	0	0	0	0	0	1	2	1	0	0	0	1	0	0	0	0	0	0	0	0	0	0
37106833	A	G	17	0	17	15	1	16	0	0	0	0	0	0	0	0	0	0	0	0	0	0	0	0	0	0	0	0	0	0	0	0	0	0	0	0	0	1	0	0	.	0
37106849	T	C	17	0	17	13	0	13	0	0	0	0	0	0	0	0	0	0	0	0	0	0	0	0	0	1	2	2	0	0	0	1	0	0	0	0	0	0	0	0	0	0
37106853	C	G	17	0	17	11	1	12	0	0	0	0	0	0	0	0	0	0	0	0	0	0	0	0	0	0	0	0	1	1	0	1	0	0	2	0	0	0	0	2	.	0
37106892	C	T	17	0	17	14	0	14	0	0	0	0	0	0	0	0	0	0	0	0	0	0	0	0	0	1	0	2	0	0	0	1	0	0	0	0	0	0	0	0	0	0
37106893	A	G	17	0	17	14	0	14	0	0	0	0	0	0	0	0	0	0	0	0	0	0	0	0	0	1	0	2	0	0	0	1	0	0	0	0	0	0	0	0	0	0
37106897	G	A	17	0	17	14	0	14	0	0	0	0	0	0	0	0	0	0	0	0	0	0	0	0	0	1	0	2	0	0	0	1	0	0	0	0	0	0	0	0	0	0
37107090	T	C	17	0	17	7	0	7	0	0	0	0	0	0	0	0	0	0	0	0	0	0	0	0	0	1	2	2	1	1	1	2	0	0	2	0	0	0	0	1	1	1
37107100	G	A	17	0	17	7	0	7	0	0	0	0	0	0	0	0	0	0	0	0	0	0	0	0	0	1	2	2	1	1	1	2	0	0	2	0	0	0	0	1	0	1
37107103	T	G	17	0	17	7	0	7	0	0	0	0	0	0	0	0	0	0	0	0	0	0	0	0	0	1	2	2	1	1	1	2	0	0	2	0	0	0	0	1	0	1
37107141	C	CAGCAGT	17	0	17	16	0	16	0	0	0	0	0	0	0	0	0	0	0	0	0	0	0	0	0	0	0	0	0	0	0	0	0	0	0	0	0	0	0	1	0	0
37107244	A	G	17	0	17	12	0	12	0	0	0	0	0	0	0	0	0	0	0	0	0	0	0	0	0	0	0	1	0	0	1	1	0	0	0	0	0	0	0	1	0	1
37107421	G	A	17	0	17	11	0	11	0	0	0	0	0	0	0	0	0	0	0	0	0	0	0	0	0	0	0	0	0	1	1	0	0	0	0	1	0	1	1	0	0	1
37107589	T	C	17	0	17	7	0	7	0	0	0	0	0	0	0	0	0	0	0	0	0	0	0	0	0	1	2	2	1	1	1	2	0	0	2	0	0	0	0	1	1	1
37107677	C	T	17	0	17	16	0	16	0	0	0	0	0	0	0	0	0	0	0	0	0	0	0	0	0	0	0	0	0	0	0	0	0	0	0	1	0	0	0	0	0	0
37107678	G	A	17	0	17	13	0	13	0	0	0	0	0	0	0	0	0	0	0	0	0	0	0	0	0	1	1	1	0	0	0	1	0	0	0	0	0	0	0	0	0	0
37107700	G	A	17	0	17	13	0	13	0	0	0	0	0	0	0	0	0	0	0	0	0	0	0	0	0	1	1	1	0	0	0	1	0	0	0	0	0	0	0	0	0	0
37107774	T	G	17	0	17	10	0	10	0	0	0	0	0	0	0	0	0	0	0	0	0	0	0	0	0	0	1	1	1	2	2	1	1	0	2	1	1	0	1	1	1	2
37107782	G	A	17	0	17	13	0	13	0	0	0	0	0	0	0	0	0	0	0	0	0	0	0	0	0	1	1	1	0	0	0	1	0	0	0	0	0	0	0	0	0	0
37107816	C	G	17	0	17	14	0	14	0	0	0	0	0	0	0	0	0	0	0	0	0	0	0	0	0	0	0	1	0	0	0	1	0	0	0	0	0	0	0	0	0	1
37107875	G	C	17	0	17	12	0	12	0	0	0	0	0	0	0	0	0	0	0	0	0	0	0	0	0	0	1	0	1	1	0	0	0	0	2	0	0	0	0	0	1	0
37107897	A	C	17	0	17	9	0	9	0	0	0	0	0	0	0	0	0	0	0	0	0	0	0	0	0	0	0	0	0	1	1	0	1	0	0	1	1	1	1	0	0	1
37107923	G	A	17	0	17	9	0	9	0	0	0	0	0	0	0	0	0	0	0	0	0	0	0	0	0	0	0	0	0	1	1	0	1	0	0	1	1	1	1	0	0	1
37108028	C	T	17	0	17	10	0	10	0	0	0	0	0	0	0	0	0	0	0	0	0	0	0	0	0	0	1	1	1	2	2	1	1	0	2	0	1	1	1	1	1	2
37108045	A	G	17	0	17	10	0	10	0	0	0	0	0	0	0	0	0	0	0	0	0	0	0	0	0	0	1	1	1	2	2	1	1	0	2	0	1	1	1	1	1	2
37108237	C	T	17	0	17	13	0	13	0	0	0	0	0	0	0	0	0	0	0	0	0	0	0	0	0	0	0	0	0	0	1	1	0	0	0	0	0	0	0	1	0	1
37108551	C	G	17	0	17	15	0	15	0	0	0	0	0	0	0	0	0	0	0	0	0	0	0	0	0	0	0	0	0	0	1	0	0	0	0	0	0	0	0	1	0	0
37108707	G	A	17	0	17	10	0	10	0	0	0	0	0	0	0	0	0	0	0	0	0	0	0	0	0	0	1	0	1	2	1	0	1	0	2	1	1	1	1	0	1	1
37108902	A	T	17	0	17	14	0	14	0	0	0	0	0	0	0	0	0	0	0	0	0	0	0	0	0	0	0	1	0	0	0	1	0	0	0	0	0	0	0	0	0	1
37109029	T	C	17	0	17	10	0	10	0	0	0	0	0	0	0	0	0	0	0	0	0	0	0	0	0	0	0	0	0	1	2	0	1	0	0	0	1	1	1	0	0	1
37109173	G	A	17	0	17	15	0	15	0	0	0	0	0	0	0	0	0	0	0	0	0	0	0	0	0	0	1	0	0	0	0	0	0	0	0	0	0	0	0	0	1	0
37109245	G	A	17	0	17	13	0	13	0	0	0	0	0	0	0	0	0	0	0	0	0	0	0	0	0	0	1	0	0	1	0	0	0	0	2	0	0	0	0	0	1	0
37109468	T	TA	16	0	16	10	0	10	0	0	0	0	0	0	0	0	0	1	0	0	0	0	0	0	0	0	1	0	1	2	1	0	1	0	2	1	1	1	1	0	1	1
37109583	T	C	17	0	17	9	0	9	0	0	0	0	0	0	0	0	0	0	0	0	0	0	0	0	0	0	1	0	1	2	0	0	1	0	2	1	1	1	1	0	1	1
37109869	T	C	17	0	17	12	0	12	0	0	0	0	0	0	0	0	0	0	0	0	0	0	0	0	0	0	1	0	1	1	0	0	0	0	2	0	0	0	0	0	1	0
37110053	C	T	17	0	17	9	0	9	0	0	0	0	0	0	0	0	0	0	0	0	0	0	0	0	0	0	0	0	0	1	1	0	1	0	0	1	2	1	1	0	0	1
37110278	G	A	16	1	17	13	0	13	0	0	0	0	0	.	0	0	0	0	0	0	0	0	0	0	0	0	0	0	1	1	0	0	0	0	2	0	0	0	0	0	1	0
37110450	A	G	17	0	17	7	0	7	0	0	0	0	0	0	0	0	0	0	0	0	0	0	0	0	0	0	1	0	1	2	1	0	0	0	2	1	1	2	2	0	1	1
37110477	G	A	14	0	14	17	0	17	0	1	0	0	0	0	1	0	0	1	0	0	0	0	0	0	0	0	0	0	0	0	0	0	0	0	0	0	0	0	0	0	0	0
37110669	C	T	17	0	17	9	0	9	0	0	0	0	0	0	0	0	0	0	0	0	0	0	0	0	0	0	1	0	1	2	1	0	0	0	2	1	1	1	1	0	1	1
37110773	C	T	17	0	17	10	0	10	0	0	0	0	0	0	0	0	0	0	0	0	0	0	0	0	0	0	1	0	1	2	1	0	1	0	2	1	1	1	1	0	1	1
37111197	A	C	17	0	17	14	0	14	0	0	0	0	0	0	0	0	0	0	0	0	0	0	0	0	0	0	0	1	0	0	0	1	0	0	0	0	0	0	0	0	0	1
37111266	G	A	17	0	17	9	0	9	0	0	0	0	0	0	0	0	0	0	0	0	0	0	0	0	0	0	1	0	1	2	1	0	1	0	2	0	1	1	1	0	1	1
37111279	A	C	17	0	17	10	0	10	0	0	0	0	0	0	0	0	0	0	0	0	0	0	0	0	0	0	1	0	1	2	1	0	1	0	2	1	1	1	1	0	1	1
37111299	G	T	17	0	17	9	0	9	0	0	0	0	0	0	0	0	0	0	0	0	0	0	0	0	0	0	0	0	0	1	1	0	1	0	0	1	1	1	1	0	0	1
37111403	A	G	17	0	17	16	0	16	2	2	2	2	2	2	2	2	2	2	2	2	2	2	2	2	2	2	2	2	2	2	2	2	2	2	2	2	1	2	2	2	2	2
37111559	A	G	17	0	17	9	0	9	0	0	0	0	0	0	0	0	0	0	0	0	0	0	0	0	0	0	1	0	1	2	1	0	1	0	2	1	1	2	1	0	1	1
37111657	T	C	17	0	17	16	0	16	0	0	0	0	0	0	0	0	0	0	0	0	0	0	0	0	0	0	0	0	0	0	0	0	0	0	2	0	0	0	0	0	0	0
37111665	C	T	17	0	17	9	0	9	0	0	0	0	0	0	0	0	0	0	0	0	0	0	0	0	0	0	1	0	1	2	1	0	1	0	2	1	0	1	1	0	1	1
37111713	G	A	17	0	17	9	0	9	0	0	0	0	0	0	0	0	0	0	0	0	0	0	0	0	0	0	1	0	1	2	0	0	1	0	2	1	1	1	1	0	1	1
37111840	A	G	17	0	17	9	0	9	0	0	0	0	0	0	0	0	0	0	0	0	0	0	0	0	0	0	1	0	1	2	1	0	1	0	2	1	1	2	1	0	1	1
37111889	A	G	17	0	17	12	0	12	0	0	0	0	0	0	0	0	0	0	0	0	0	0	0	0	0	0	1	0	1	1	0	0	0	0	2	0	0	0	0	0	1	0
37111922	T	TA	17	0	17	13	0	13	0	0	0	0	0	0	0	0	0	0	0	0	0	0	0	0	0	1	1	1	0	0	0	1	0	0	0	0	0	0	0	0	0	0
37112208	T	C	17	0	17	10	0	10	0	0	0	0	0	0	0	0	0	0	0	0	0	0	0	0	0	0	1	0	1	2	1	0	1	0	2	1	1	1	1	0	1	1
37112334	A	G	17	0	17	15	0	15	0	0	0	0	0	0	0	0	0	0	0	0	0	0	0	0	0	0	0	0	0	0	1	0	0	0	0	0	0	0	0	1	0	0
37112495	T	A	17	0	17	10	0	10	0	0	0	0	0	0	0	0	0	0	0	0	0	0	0	0	0	0	1	0	1	2	1	0	1	0	2	1	1	1	1	0	1	1
37112632	T	C	17	0	17	15	0	15	0	0	0	0	0	0	0	0	0	0	0	0	0	0	0	0	0	0	0	0	0	0	1	0	0	0	0	0	0	0	0	1	0	0
37112654	T	G	17	0	17	9	0	9	0	0	0	0	0	0	0	0	0	0	0	0	0	0	0	0	0	0	0	0	0	1	1	0	1	0	0	1	1	1	1	0	0	1
37112824	T	G	17	0	17	9	0	9	0	0	0	0	0	0	0	0	0	0	0	0	0	0	0	0	0	0	0	0	0	1	1	0	1	0	0	1	1	1	1	0	0	1
37112827	G	A	17	0	17	9	0	9	0	0	0	0	0	0	0	0	0	0	0	0	0	0	0	0	0	1	2	2	1	2	2	2	1	0	2	1	1	1	1	1	1	2
37112858	A	G	17	0	17	9	0	9	0	0	0	0	0	0	0	0	0	0	0	0	0	0	0	0	0	0	0	0	0	1	1	0	1	0	0	1	1	1	1	0	0	1
37112863	C	A	17	0	17	9	0	9	0	0	0	0	0	0	0	0	0	0	0	0	0	0	0	0	0	0	0	0	0	1	1	0	1	0	0	1	1	1	1	0	0	1
37112864	A	G	17	0	17	9	0	9	0	0	0	0	0	0	0	0	0	0	0	0	0	0	0	0	0	1	2	2	1	2	2	2	1	0	2	1	1	1	1	1	1	2
37113023	G	A	17	0	17	9	1	10	0	0	0	0	0	0	0	0	0	0	0	0	0	0	0	0	0	0	0	0	0	.	1	0	1	0	0	1	1	1	1	0	0	1
37113137	G	A	17	0	17	9	0	9	0	0	0	0	0	0	0	0	0	0	0	0	0	0	0	0	0	0	0	0	0	1	1	0	1	0	0	1	1	1	1	0	0	1
37113176	GC	G	17	0	17	15	0	15	0	0	0	0	0	0	0	0	0	0	0	0	0	0	0	0	0	0	0	1	0	0	0	0	0	0	0	0	0	0	0	0	0	1
37113180	TGG	T	17	0	17	15	0	15	0	0	0	0	0	0	0	0	0	0	0	0	0	0	0	0	0	0	0	1	0	0	0	0	0	0	0	0	0	0	0	0	0	1
37113182	G	GCCCCA	17	0	17	15	0	15	0	0	0	0	0	0	0	0	0	0	0	0	0	0	0	0	0	0	0	1	0	0	0	0	0	0	0	0	0	0	0	0	0	1
37113268	G	A	17	0	17	9	0	9	0	0	0	0	0	0	0	0	0	0	0	0	0	0	0	0	0	0	0	0	0	1	1	0	1	0	0	1	1	1	1	0	0	1
37113377	T	C	17	0	17	7	1	8	0	0	0	0	0	0	0	0	0	0	0	0	0	0	0	0	0	0	1	1	0	1	1	1	1	0	0	1	.	1	0	0	0	1
37113613	G	T	17	0	17	14	0	14	0	0	0	0	0	0	0	0	0	0	0	0	0	0	0	0	0	0	2	0	1	0	0	0	0	0	0	0	0	0	0	0	1	0
37113630	A	G	17	0	17	14	0	14	0	0	0	0	0	0	0	0	0	0	0	0	0	0	0	0	0	1	0	1	0	0	0	1	0	0	0	0	0	0	0	0	0	0
37113717	C	T	17	0	17	14	0	14	0	0	0	0	0	0	0	0	0	0	0	0	0	0	0	0	0	1	0	1	0	0	0	1	0	0	0	0	0	0	0	0	0	0
37113757	G	C	17	0	17	13	0	13	0	0	0	0	0	0	0	0	0	0	0	0	0	0	0	0	0	1	1	1	0	0	0	1	0	0	0	0	0	0	0	0	0	0
37113833	A	T	17	0	17	15	0	15	0	0	0	0	0	0	0	0	0	0	0	0	0	0	0	0	0	0	0	0	0	0	1	0	0	0	0	0	0	0	0	1	0	0
[truncated: 10,388 more rows]

## Sheet: Table S4 Short List
					VEP										ATAC Consensus + TF Analysis
POS	Existing Variant	REF	ALT	Nearby Gene	Consequence	SIFT	cDNA Position	CDS Position	Protein Position	Amino Acids	Codons	In-Frame oORFs	Out-of-Frame oORFs	uORFs	Consensus Site	Site Nickname	Tissue	Max Signal Score	Shared TFs	qq-only TFs	QQ-only TFs
37214389	rs109438687	T	C	FAM184B	intron_variant	-	-	-	-	-	-	-	-	-	chr6_37214241_37214456_NMF12_0.33	A-1	liver + testicle	0.353	1	0	2
37214736	rs109467519	C	T	FAM184B	intron_variant	-	-	-	-	-	-	-	-	-	chr6_37214731_37214965_NMF10_0.92	A-2	muscle	0.209	0	0	1
37301160	rs109145748	G	C	FAM184B	5_prime_UTR_variant	-	381	-	-	-	-	0	0	2	chr6_37300595_37301446_NMF10_0.14	B	most tissues	0.909	11	4	4
37343379	rs109570900	T	G	NCAPG	missense_variant	deleterious(0.01)	1371	1326	442	I/M	atT/atG	-	-	-	-	-	-	-	-	-	-
37379506	rs210386983	A	G	LCORL	3_prime_UTR_variant	-	1935	-	-	-	-	-	-	-	chr6_37379341_37379516_NMF13_1.00	C-1	8cell embryo	0.26	0	0	0
37379507	rs207496787	A	T	LCORL	3_prime_UTR_variant	-	1934	-	-	-	-	-	-	-	chr6_37379341_37379516_NMF13_1.00	C-1	8cell embryo	0.26	0	0	0
37381106	rs379449143	A	G	LCORL	intron_variant	-	-	-	-	-	-	-	-	-	chr6_37381082_37381259_NMF13_1.00	C-2	8cell embryo	0.302	0	1	1
37401770	rs384548488	ACT	A	LCORL	frameshift_variant	-	3486-3487	3476-3477	1159	E/X	gAG/g	-	-	-	-	-	-	-	-	-	-
37403795	rs109696064	C	T	LCORL	missense_variant	tolerated(0.38)	1463	1453	485	E/K	Gaa/Aaa	-	-	-	-	-	-	-	-	-	-
37452882	rs517494305	C	CA	LCORL	intron_variant,non_coding_transcript_variant	-	-	-	-	-	-	-	-	-	chr6_37452831_37452975_NMF16_0.67	D	adipose	0.222	3	2	5
37479269	rs110293947	G	C	LCORL	intron_variant,non_coding_transcript_variant	-	-	-	-	-	-	-	-	-	chr6_37479127_37479316_NMF7_0.58	E	cerebellum	0.277	8	5	0
37487010	rs379787611	T	C	LCORL	intron_variant,non_coding_transcript_variant	-	-	-	-	-	-	-	-	-	chr6_37487007_37487238_NMF13_1.00	F	8cell embryo	0.337	6	2	7
37555677	rs109114124	C	A	LCORL	intron_variant,non_coding_transcript_variant	-	-	-	-	-	-	-	-	-	chr6_37555562_37555843_NMF9_0.15	G-1	most tissues	0.521831	5	5	1
37559117	rs109092727	A	G	LCORL	upstream_gene_variant	-	-	-	-	-	-	-	-	-	chr6_37558579_37559199_NMF14_0.35	G-2	embryonic	0.866	0	0	0
37608504	rs110470694	C	T		intergenic_variant	-	-	-	-	-	-	-	-	-	chr6_37608344_37608531_NMF5_1.00	H	colon + embryo	0.422	4	0	1
37627776	rs109060347	G	C		intergenic_variant	-	-	-	-	-	-	-	-	-	chr6_37627598_37627866_NMF5_0.33	I	colon + REPC + embryo	0.947	1	1	3
37669453	rs207689046	A	G		intergenic_variant	-	-	-	-	-	-	-	-	-	chr6_37669337_37669559_NMF5_1.00	J	colon	0.715	4	3	1
37681968	rs109331793	C	T		intergenic_variant	-	-	-	-	-	-	-	-	-	chr6_37681884_37682015_NMF13_1.00	K	8cell embryo	0.294	2	1	1
37934068	rs110458346	C	T		intergenic_variant	-	-	-	-	-	-	-	-	-	chr6_37933851_37934401_NMF13_1.00	L	8cell embryo	0.758	0	7	0
37946012	rs110888204	C	T		intergenic_variant	-	-	-	-	-	-	-	-	-	chr6_37945955_37946153_NMF10.88	M	cerebral	0.324	1	5	1
37962887	rs110930653	G	T		intergenic_variant	-	-	-	-	-	-	-	-	-	chr6_37962696_37962988_NMF16_0.49	N	epididymis	0.198	0	1	0
37997160	rs110658468	C	T		intergenic_variant	-	-	-	-	-	-	-	-	-	chr6_37996798_37997347_NMF5_0.69	O	colon	0.401	0	0	0

## Sheet: Table S5 Full List
					ATAC			VEP										Pangolin
POS	REF	ALT	Nearby Gene	Existing Variant	In Consensus Site?	Tissue	Site Name	Consequence	SIFT	cDNA Position	CDS Position	Protein Position	Amino Acids	Codons	In-Frame oORFs	Out-of-Frame oORFs	uORFs	Largest Increase Position	Largest Increase	Largest Decrease Position	Largest Decrease
37209622	GAC	G	FAM184B	rs381967333	no			intron_variant	-	-	-	-	-	-	-	-	-	-20	0	-50	0
37214389	T	C	FAM184B	rs109438687	yes	liver + testicle	A-1	intron_variant	-	-	-	-	-	-	-	-	-	-2	0	-50	0
37214736	C	T	FAM184B	rs109467519	yes	muscle	A-2	intron_variant	-	-	-	-	-	-	-	-	-	3	0	-50	0
37223348	G	A	FAM184B	rs384833298	no			intron_variant	-	-	-	-	-	-	-	-	-	12	0	-50	0
37236226	G	A	FAM184B	rs110766531	no			intron_variant	-	-	-	-	-	-	-	-	-	22	0	-50	0
37238502	C	T	FAM184B	rs109062047	no			intron_variant	-	-	-	-	-	-	-	-	-	-18	0.01	-50	0
37258892	G	A	FAM184B	rs383076632	no			intron_variant	-	-	-	-	-	-	-	-	-	-36	0	-50	0
37265148	G	A	FAM184B	rs109055407	no			intron_variant	-	-	-	-	-	-	-	-	-	-23	0	-50	0
37281308	A	T	FAM184B	rs109447543	no			intron_variant	-	-	-	-	-	-	-	-	-	-41	0	-50	0
37281335	A	T	FAM184B	rs207612849	no			intron_variant	-	-	-	-	-	-	-	-	-	-1	0.01	-50	0
37284874	T	C	FAM184B	rs110400737	no			intron_variant	-	-	-	-	-	-	-	-	-	27	0.02	-49	0
37285822	G	A	FAM184B	rs109851621	no			intron_variant	-	-	-	-	-	-	-	-	-	-13	0	-50	0
37286722	G	C	FAM184B	rs110932849	no			intron_variant	-	-	-	-	-	-	-	-	-	37	0	-50	0
37289572	A	T	FAM184B	rs109493308	no			intron_variant	-	-	-	-	-	-	-	-	-	-6	0	-50	0
37290854	C	T	FAM184B	rs110815573	no			intron_variant	-	-	-	-	-	-	-	-	-	3	0	-50	0
37292644	C	G	FAM184B	rs109047985	no			intron_variant	-	-	-	-	-	-	-	-	-	-11	0	-50	0
37299943	G	C	FAM184B	rs110242144	no			intron_variant	-	-	-	-	-	-	-	-	-	-8	0	-50	0
37301160	G	C	FAM184B	rs109145748	yes	most tissues	B	5_prime_UTR_variant	-	379	-	-	-	-	0	0	2	12	0	-50	0
37303255	G	A	NCAPG	rs211668711	no			intron_variant	-	-	-	-	-	-	-	-	-	2	0	-50	0
37306944	C	T	NCAPG	rs110978787	no			intron_variant	-	-	-	-	-	-	-	-	-	-49	0	-50	0
37316093	C	T	NCAPG	rs109843602	no			intron_variant	-	-	-	-	-	-	-	-	-	-15	0	-49	0
37321441	T	A	NCAPG	rs110395260	no			intron_variant	-	-	-	-	-	-	-	-	-	18	0	-50	0
37323040	A	G	NCAPG	rs208014581	no			intron_variant	-	-	-	-	-	-	-	-	-	3	0	-50	0
37326947	A	G	NCAPG	rs110302982	no			intron_variant	-	-	-	-	-	-	-	-	-	34	0	-50	0
37327041	A	G	NCAPG	rs209826624	no			intron_variant	-	-	-	-	-	-	-	-	-	-1	0	-50	0
37341138	C	T	NCAPG	rs109838177	no			intron_variant,non_coding_transcript_variant	-	-	-	-	-	-	-	-	-	19	0.01	-50	0
37341763	G	GCGCT	NCAPG	rs440538341	no			intron_variant,non_coding_transcript_variant	-	-	-	-	-	-	-	-	-	0	0	-50	0
37343379	T	G	NCAPG	rs109570900	no			missense_variant	deleterious(0.01)	1371	1326	442	I/M	atT/atG	-	-	-	-38	0	-50	0
37349206	ATTC	A	NCAPG	rs382537049	no			intron_variant,non_coding_transcript_variant	-	-	-	-	-	-	-	-	-	-21	0	-50	0
37349373	C	T	NCAPG	rs110175987	no			intron_variant,non_coding_transcript_variant	-	-	-	-	-	-	-	-	-	8	0	-50	0
37349508	CTTTAA	C	NCAPG	rs482812508	no			intron_variant,non_coding_transcript_variant	-	-	-	-	-	-	-	-	-	-1	0	-50	0
37351767	A	G	NCAPG	rs110517973	no			intron_variant,non_coding_transcript_variant	-	-	-	-	-	-	-	-	-	0	0	-50	0
37358410	A	T	NCAPG	rs462190691	no			intron_variant,non_coding_transcript_variant	-	-	-	-	-	-	-	-	-	-30	0	-50	0
37358770	C	T	NCAPG	rs110343895	no			intron_variant,non_coding_transcript_variant	-	-	-	-	-	-	-	-	-	-11	0	-50	0
37359459	GAT	G	NCAPG	rs380244223	no			intron_variant,non_coding_transcript_variant	-	-	-	-	-	-	-	-	-	-10	0	-50	0
37360685	G	A	NCAPG	rs208757496	no			intron_variant,non_coding_transcript_variant	-	-	-	-	-	-	-	-	-	1	0	-50	0
37361449	T	C	NCAPG	rs109240064	no			intron_variant,non_coding_transcript_variant	-	-	-	-	-	-	-	-	-	3	0	-49	0
37361578	T	C	NCAPG	rs109647759	no			intron_variant,non_coding_transcript_variant	-	-	-	-	-	-	-	-	-	-21	0	-50	0
37364108	C	T	NCAPG	rs110628070	no			intron_variant,non_coding_transcript_variant	-	-	-	-	-	-	-	-	-	-4	0	-50	0
37370421	G	A	NCAPG	rs109998054	no			intron_variant,non_coding_transcript_variant	-	-	-	-	-	-	-	-	-	-47	0	-50	0
37374541	T	TA	NCAPG	rs454400892	no			intron_variant,non_coding_transcript_variant	-	-	-	-	-	-	-	-	-	28	0	-50	0
37375207	G	GT	NCAPG	rs377866886	no			intron_variant,non_coding_transcript_variant	-	-	-	-	-	-	-	-	-	45	0.02	-50	0
37379506	A	G	LCORL	rs210386983	yes	8cell embryo	C-1	3_prime_UTR_variant	-	1935	-	-	-	-	-	-	-	10	0	-49	0
37379507	A	T	LCORL	rs207496787	yes	8cell embryo	C-1	3_prime_UTR_variant	-	1934	-	-	-	-	-	-	-	2	0	-50	0
37380161	A	G	LCORL	rs209390477	no			3_prime_UTR_variant	-	1280	-	-	-	-	-	-	-	1	0	-50	0
37381106	A	G	LCORL	rs379449143	yes	8cell embryo	C-2	intron_variant	-	-	-	-	-	-	-	-	-	-29	0	-50	0
37382011	ATATCAGG	A	LCORL	rs380059181	no			intron_variant	-	-	-	-	-	-	-	-	-	9	0	-49	0
37398199	G	A	LCORL	rs110804364	no			intron_variant	-	-	-	-	-	-	-	-	-	6	0	-50	0
37401770	ACT	A	LCORL	rs384548488	no			frameshift_variant	-	3486-3487	3476-3477	1159	E/X	gAG/g	-	-	-	26	0	-50	0
37403795	C	T	LCORL	rs109696064	no			missense_variant	tolerated(0.41)	1547	1348	450	E/K	Gaa/Aaa	-	-	-	12	0	-49	0
37406485	T	C	LCORL	rs110124678	no			intron_variant	-	-	-	-	-	-	-	-	-	9	0	-50	0
37415367	T	C	LCORL	rs108945859	no			intron_variant,non_coding_transcript_variant	-	-	-	-	-	-	-	-	-	-12	0	-50	0
37418164	A	G	LCORL	rs110305942	no			intron_variant,non_coding_transcript_variant	-	-	-	-	-	-	-	-	-	1	0	-50	0
37418449	A	G	LCORL	rs110891752	no			intron_variant,non_coding_transcript_variant	-	-	-	-	-	-	-	-	-	-11	0	-50	0
37424248	T	C	LCORL	rs109713296	no			intron_variant,non_coding_transcript_variant	-	-	-	-	-	-	-	-	-	0	0	-50	0
37429071	G	T	LCORL	rs110827028	no			intron_variant,non_coding_transcript_variant	-	-	-	-	-	-	-	-	-	-1	0	-50	0
37431101	G	C	LCORL	rs385185550	no			intron_variant,non_coding_transcript_variant	-	-	-	-	-	-	-	-	-	16	0.01	-50	0
37433168	C	CTA	LCORL	-	no			intron_variant,non_coding_transcript_variant	-	-	-	-	-	-	-	-	-	0	0	-50	0
37437538	A	T	LCORL	rs109711776	no			intron_variant,non_coding_transcript_variant	-	-	-	-	-	-	-	-	-	0	0	-50	0
37438248	G	A	LCORL	rs109732906	no			intron_variant,non_coding_transcript_variant	-	-	-	-	-	-	-	-	-	-2	0	-50	0
37438993	C	T	LCORL	rs111024484	no			intron_variant,non_coding_transcript_variant	-	-	-	-	-	-	-	-	-	-2	0	-50	0
37441274	A	C	LCORL	rs207644359	no			intron_variant,non_coding_transcript_variant	-	-	-	-	-	-	-	-	-	6	0	-50	0
37448497	G	A	LCORL	rs109491383	no			intron_variant,non_coding_transcript_variant	-	-	-	-	-	-	-	-	-	24	0	-50	0
37449890	T	G	LCORL	rs208932260	no			intron_variant,non_coding_transcript_variant	-	-	-	-	-	-	-	-	-	-19	0	-50	0
37451729	T	A	LCORL	rs109072703	no			intron_variant,non_coding_transcript_variant	-	-	-	-	-	-	-	-	-	22	0	-50	0
37452882	C	CA	LCORL	rs517494305	yes	adipose	D	intron_variant,non_coding_transcript_variant	-	-	-	-	-	-	-	-	-	-6	0	-50	0
37453215	A	G	LCORL	rs109535357	no			intron_variant,non_coding_transcript_variant	-	-	-	-	-	-	-	-	-	3	0	-50	0
37454342	T	C	LCORL	rs207792423	no			intron_variant,non_coding_transcript_variant	-	-	-	-	-	-	-	-	-	-21	0	-50	0
37456193	A	T	LCORL	rs110893547	no			intron_variant,non_coding_transcript_variant	-	-	-	-	-	-	-	-	-	-28	0	-50	0
37460068	T	C	LCORL	rs385255004	no			intron_variant,non_coding_transcript_variant	-	-	-	-	-	-	-	-	-	-39	0	-50	0
37461200	G	A	LCORL	rs109642411	no			intron_variant,non_coding_transcript_variant	-	-	-	-	-	-	-	-	-	0	0	-50	0
37466194	T	C	LCORL	rs110658091	no			intron_variant,non_coding_transcript_variant	-	-	-	-	-	-	-	-	-	0	0	-49	0
37473453	G	A	LCORL	rs109166425	no			intron_variant,non_coding_transcript_variant	-	-	-	-	-	-	-	-	-	-4	0	-50	0
37476200	A	T	LCORL	rs381823183	no			intron_variant,non_coding_transcript_variant	-	-	-	-	-	-	-	-	-	26	0	-50	0
37476462	G	A	LCORL	rs110800564	no			intron_variant,non_coding_transcript_variant	-	-	-	-	-	-	-	-	-	4	0	-50	0
37476594	G	A	LCORL	rs110519577	no			intron_variant,non_coding_transcript_variant	-	-	-	-	-	-	-	-	-	5	0	-50	0
37477629	C	T	LCORL	rs109256415	no			intron_variant,non_coding_transcript_variant	-	-	-	-	-	-	-	-	-	-3	0	-50	0
37479269	G	C	LCORL	rs110293947	yes	cerebellum	E	intron_variant,non_coding_transcript_variant	-	-	-	-	-	-	-	-	-	-6	0	-50	0
37480277	C	T	LCORL	rs110995268	no			intron_variant,non_coding_transcript_variant	-	-	-	-	-	-	-	-	-	-22	0	-50	0
37487010	T	C	LCORL	rs379787611	yes	8cell embryo	F	intron_variant,non_coding_transcript_variant	-	-	-	-	-	-	-	-	-	-39	0	-50	0
37492087	C	T	LCORL	rs109257757	no			intron_variant,non_coding_transcript_variant	-	-	-	-	-	-	-	-	-	1	0	-50	0
37500003	C	T	LCORL	rs110337968	no			intron_variant,non_coding_transcript_variant	-	-	-	-	-	-	-	-	-	-15	0.01	-50	0
37502830	G	T	LCORL	rs109705741	no			intron_variant,non_coding_transcript_variant	-	-	-	-	-	-	-	-	-	13	0	-50	0
37505093	T	C	LCORL	rs110834363	no			intron_variant,non_coding_transcript_variant	-	-	-	-	-	-	-	-	-	-8	0	-50	0
37508184	A	C	LCORL	rs109188585	no			intron_variant,non_coding_transcript_variant	-	-	-	-	-	-	-	-	-	1	0	-50	0
37512672	T	C	LCORL	rs110551448	no			intron_variant,non_coding_transcript_variant	-	-	-	-	-	-	-	-	-	2	0	-50	0
37513645	G	A	LCORL	rs110369727	no			intron_variant,non_coding_transcript_variant	-	-	-	-	-	-	-	-	-	-4	0	-50	0
37519208	C	T	LCORL	rs208326979	no			intron_variant,non_coding_transcript_variant	-	-	-	-	-	-	-	-	-	-39	0	-50	0
37521235	T	G	LCORL	rs110128085	no			intron_variant,non_coding_transcript_variant	-	-	-	-	-	-	-	-	-	-15	0	-50	0
37522190	C	T	LCORL	rs109810741	no			intron_variant,non_coding_transcript_variant	-	-	-	-	-	-	-	-	-	-6	0	-50	0
37522580	C	T	LCORL	rs109301655	no			intron_variant,non_coding_transcript_variant	-	-	-	-	-	-	-	-	-	18	0	-50	0
37526812	C	T	LCORL	rs109315734	no			intron_variant,non_coding_transcript_variant	-	-	-	-	-	-	-	-	-	-19	0	-50	0
37529800	G	A	LCORL	rs377959514	no			intron_variant,non_coding_transcript_variant	-	-	-	-	-	-	-	-	-	-18	0	-50	0
37538339	CA	C	LCORL	rs377815757	no			intron_variant,non_coding_transcript_variant	-	-	-	-	-	-	-	-	-	8	0	-50	0
37543134	A	C	LCORL	rs109929997	no			intron_variant,non_coding_transcript_variant	-	-	-	-	-	-	-	-	-	-16	0	-50	0
37547826	G	A	LCORL	rs109673676	no			intron_variant,non_coding_transcript_variant	-	-	-	-	-	-	-	-	-	2	0	-50	0
37555677	C	A	LCORL	rs109114124	yes	most tissues	G-1	intron_variant,non_coding_transcript_variant	-	-	-	-	-	-	-	-	-	2	0	-50	0
37559117	A	G	LCORL	rs109092727	yes	embryonic	G-2	upstream_gene_variant	-	-	-	-	-	-	-	-	-
37566268	G	T		rs110924882	no			intergenic_variant	-	-	-	-	-	-	-	-	-
37569188	A	G		rs110626356	no			intergenic_variant	-	-	-	-	-	-	-	-	-
37569485	A	C		rs383507085	no			intergenic_variant	-	-	-	-	-	-	-	-	-
37573371	G	T		rs210641077	no			intergenic_variant	-	-	-	-	-	-	-	-	-
37573615	T	A		rs109029403	no			intergenic_variant	-	-	-	-	-	-	-	-	-
37576299	TAA	T		rs381998087	no			intergenic_variant	-	-	-	-	-	-	-	-	-
37576555	T	TTTTTA		rs385108564	no			intergenic_variant	-	-	-	-	-	-	-	-	-
37585527	T	C		rs378858709	no			intergenic_variant	-	-	-	-	-	-	-	-	-
37591326	G	A		rs110001259	no			intergenic_variant	-	-	-	-	-	-	-	-	-
37601836	G	T		rs109783627	no			intergenic_variant	-	-	-	-	-	-	-	-	-
37608504	C	T		rs110470694	yes	colon + embryo	H	intergenic_variant	-	-	-	-	-	-	-	-	-
37610136	T	G		rs383681081	no			intergenic_variant	-	-	-	-	-	-	-	-	-
37614179	G	A		rs109976622	no			intergenic_variant	-	-	-	-	-	-	-	-	-
37624003	C	T		rs110710894	no			intergenic_variant	-	-	-	-	-	-	-	-	-
37625923	G	A		rs109028229	no			intergenic_variant	-	-	-	-	-	-	-	-	-
37627776	G	C		rs109060347	yes	colon + REPC + embryo	I	intergenic_variant	-	-	-	-	-	-	-	-	-
37633434	T	C		rs110561116	no			intergenic_variant	-	-	-	-	-	-	-	-	-
37642775	C	T		rs381322509	no			intergenic_variant	-	-	-	-	-	-	-	-	-
37669453	A	G		rs207689046	yes	colon	J	intergenic_variant	-	-	-	-	-	-	-	-	-
37670519	G	A		rs382950309	no			intergenic_variant	-	-	-	-	-	-	-	-	-
37675116	TA	T		rs383630371	no			intergenic_variant	-	-	-	-	-	-	-	-	-
37675122	G	T		rs446397436	no			intergenic_variant	-	-	-	-	-	-	-	-	-
37675400	C	T		rs109668793	no			intergenic_variant	-	-	-	-	-	-	-	-	-
37677432	C	T		rs110987922	no			intergenic_variant	-	-	-	-	-	-	-	-	-
37679238	T	C		rs109344892	no			intergenic_variant	-	-	-	-	-	-	-	-	-
37679958	AC	A		rs381991842	no			intergenic_variant	-	-	-	-	-	-	-	-	-
37681968	C	T		rs109331793	yes	8cell embryo	K	intergenic_variant	-	-	-	-	-	-	-	-	-
37684483	A	G		rs380838173	no			intergenic_variant	-	-	-	-	-	-	-	-	-
37686668	G	A		rs377841505	no			intergenic_variant	-	-	-	-	-	-	-	-	-
37687844	A	T		rs385088789	no			intergenic_variant	-	-	-	-	-	-	-	-	-
37693042	C	T		rs380447553	no			intergenic_variant	-	-	-	-	-	-	-	-	-
37697757	C	T		rs81179599	no			intergenic_variant	-	-	-	-	-	-	-	-	-
37703461	C	T		rs110186942	no			intergenic_variant	-	-	-	-	-	-	-	-	-
37704637	C	A		rs208984737	no			intergenic_variant	-	-	-	-	-	-	-	-	-
37706431	T	C		rs110116541	no			intergenic_variant	-	-	-	-	-	-	-	-	-
37712519	G	A		rs110704385	no			intergenic_variant	-	-	-	-	-	-	-	-	-
37728142	G	A		rs379180947	no			intergenic_variant	-	-	-	-	-	-	-	-	-
37731021	T	G		rs208775608	no			intergenic_variant	-	-	-	-	-	-	-	-	-
37742839	T	C		rs110770758	no			intergenic_variant	-	-	-	-	-	-	-	-	-
37772675	T	C	LOC132345490	rs109316099	no			intergenic_variant	-	-	-	-	-	-	-	-	-	-6	0	-50	0
37776319	T	TTTTTG	LOC132345490	rs384068834	no			intergenic_variant	-	-	-	-	-	-	-	-	-	17	0.02	-50	0
37776401	C	G	LOC132345490	rs110218841	no			intergenic_variant	-	-	-	-	-	-	-	-	-	32	0.02	-50	0
37776464	C	T	LOC132345490	rs108988618	no			intergenic_variant	-	-	-	-	-	-	-	-	-	-31	0	-50	0
37777739	A	G	LOC132345490	rs110851918	no			intergenic_variant	-	-	-	-	-	-	-	-	-	19	0	-50	0
37788124	TCTAA	T		-	no			intergenic_variant	-	-	-	-	-	-	-	-	-
37817575	G	A		rs385797117	no			intergenic_variant	-	-	-	-	-	-	-	-	-
37916176	C	T		rs110747048	no			intergenic_variant	-	-	-	-	-	-	-	-	-
37917366	C	T		rs211592485	no			intergenic_variant	-	-	-	-	-	-	-	-	-
37919853	T	C		rs207557569	no			intergenic_variant	-	-	-	-	-	-	-	-	-
37924938	G	A		rs110324958	no			intergenic_variant	-	-	-	-	-	-	-	-	-
37925659	C	A		rs110109171	no			intergenic_variant	-	-	-	-	-	-	-	-	-
37926073	A	G		rs381336929	no			intergenic_variant	-	-	-	-	-	-	-	-	-
37926600	A	T		rs109840670	no			intergenic_variant	-	-	-	-	-	-	-	-	-
37926960	A	G		rs110689339	no			intergenic_variant	-	-	-	-	-	-	-	-	-
37928156	G	A		rs109926991	no			intergenic_variant	-	-	-	-	-	-	-	-	-
37928479	G	A		rs109495381	no			intergenic_variant	-	-	-	-	-	-	-	-	-
37929009	TA	T		rs385448155	no			intergenic_variant	-	-	-	-	-	-	-	-	-
37929023	A	G		rs379917515	no			intergenic_variant	-	-	-	-	-	-	-	-	-
37930868	T	G		rs385975593	no			intergenic_variant	-	-	-	-	-	-	-	-	-
37931089	T	C		rs109342868	no			intergenic_variant	-	-	-	-	-	-	-	-	-
37931216	A	G		rs110609004	no			intergenic_variant	-	-	-	-	-	-	-	-	-
37932682	A	G		rs382847927	no			intergenic_variant	-	-	-	-	-	-	-	-	-
37934068	C	T		rs110458346	yes	8cell embryo	L	intergenic_variant	-	-	-	-	-	-	-	-	-
37935527	C	T		rs110263365	no			intergenic_variant	-	-	-	-	-	-	-	-	-
37938030	AT	A		rs452127392	no			intergenic_variant	-	-	-	-	-	-	-	-	-
37940158	G	A		rs384990585	no			intergenic_variant	-	-	-	-	-	-	-	-	-
37941392	C	T		rs381034575	no			intergenic_variant	-	-	-	-	-	-	-	-	-
37942286	C	T		rs382248401	no			intergenic_variant	-	-	-	-	-	-	-	-	-
37944496	C	T		rs109745564	no			intergenic_variant	-	-	-	-	-	-	-	-	-
37944791	A	G		rs109880475	no			intergenic_variant	-	-	-	-	-	-	-	-	-
37945731	A	AAC		rs383070526	no			intergenic_variant	-	-	-	-	-	-	-	-	-
37946012	C	T		rs110888204	yes	cerebral	M	intergenic_variant	-	-	-	-	-	-	-	-	-
37956293	G	A		rs109790263	no			intergenic_variant	-	-	-	-	-	-	-	-	-
37959360	C	T		rs207911962	no			intergenic_variant	-	-	-	-	-	-	-	-	-
37961553	C	T		rs207752730	no			intergenic_variant	-	-	-	-	-	-	-	-	-
37962887	G	T		rs110930653	yes?	???	N	intergenic_variant	-	-	-	-	-	-	-	-	-
37963346	G	A		rs110537004	no			intergenic_variant	-	-	-	-	-	-	-	-	-
37963525	T	A		rs110762209	no			intergenic_variant	-	-	-	-	-	-	-	-	-
37966382	T	C		rs110787226	no			intergenic_variant	-	-	-	-	-	-	-	-	-
37968595	C	G		rs110150465	no			intergenic_variant	-	-	-	-	-	-	-	-	-
37974370	G	A		rs109575481	no			intergenic_variant	-	-	-	-	-	-	-	-	-
37974401	T	G		rs110930248	no			intergenic_variant	-	-	-	-	-	-	-	-	-
37974407	T	C		rs110034835	no			intergenic_variant	-	-	-	-	-	-	-	-	-
37978995	C	T		rs110046613	no			intergenic_variant	-	-	-	-	-	-	-	-	-
37980121	A	G		rs110242681	no			intergenic_variant	-	-	-	-	-	-	-	-	-
37981093	T	G		rs110740303	no			intergenic_variant	-	-	-	-	-	-	-	-	-
37981125	C	A		rs110681338	no			intergenic_variant	-	-	-	-	-	-	-	-	-
37983153	C	T		rs109951469	no			intergenic_variant	-	-	-	-	-	-	-	-	-
37984550	C	A		rs381080638	no			intergenic_variant	-	-	-	-	-	-	-	-	-
37984808	C	T		rs109422242	no			intergenic_variant	-	-	-	-	-	-	-	-	-
37984948	A	G		rs110069575	no			intergenic_variant	-	-	-	-	-	-	-	-	-
37987607	T	C		rs379140791	no			intergenic_variant	-	-	-	-	-	-	-	-	-
37989543	T	A		rs385432652	no			intergenic_variant	-	-	-	-	-	-	-	-	-
37989595	G	T		rs380639925	no			intergenic_variant	-	-	-	-	-	-	-	-	-
37989831	C	G		rs110055700	no			intergenic_variant	-	-	-	-	-	-	-	-	-
37990453	G	A		rs380935912	no			intergenic_variant	-	-	-	-	-	-	-	-	-
37991597	G	A		rs109167782	no			intergenic_variant	-	-	-	-	-	-	-	-	-
37991751	C	T		rs133119904	no			intergenic_variant	-	-	-	-	-	-	-	-	-
37992487	C	G		rs109219552	no			intergenic_variant	-	-	-	-	-	-	-	-	-
37994046	G	C		rs110332854	no			intergenic_variant	-	-	-	-	-	-	-	-	-
37996571	A	G		rs377968678	no			intergenic_variant	-	-	-	-	-	-	-	-	-
37997160	C	T		rs110658468	yes	colon	O	intergenic_variant	-	-	-	-	-	-	-	-	-
37997516	G	A		rs381829517	no			intergenic_variant	-	-	-	-	-	-	-	-	-
37998187	A	C		rs110005054	no			intergenic_variant	-	-	-	-	-	-	-	-	-
37998452	G	A		rs379574440	no			intergenic_variant	-	-	-	-	-	-	-	-	-
37998696	A	G		rs110294900	no			intergenic_variant	-	-	-	-	-	-	-	-	-
37999740	A	C		rs379791607	no			intergenic_variant	-	-	-	-	-	-	-	-	-
38000353	T	C		rs109710133	no			intergenic_variant	-	-	-	-	-	-	-	-	-
38000992	G	A		rs379814525	no			intergenic_variant	-	-	-	-	-	-	-	-	-
38001115	A	G		rs109665665	no			intergenic_variant	-	-	-	-	-	-	-	-	-
38001392	G	A		rs108982839	no			intergenic_variant	-	-	-	-	-	-	-	-	-
38001950	TTTTAC	T		rs384331829	no			intergenic_variant	-	-	-	-	-	-	-	-	-
38004124	G	A		rs109433941	no			intergenic_variant	-	-	-	-	-	-	-	-	-
38005895	C	T		rs109100018	no			intergenic_variant	-	-	-	-	-	-	-	-	-
38005973	G	A		rs109515116	no			intergenic_variant	-	-	-	-	-	-	-	-	-
38007975	A	G		rs109011488	no			intergenic_variant	-	-	-	-	-	-	-	-	-
38008345	ATAT	A		rs465547455	no			intergenic_variant	-	-	-	-	-	-	-	-	-
38009119	A	G		rs378208925	no			intergenic_variant	-	-	-	-	-	-	-	-	-
38010053	C	T		rs383970804	no			intergenic_variant	-	-	-	-	-	-	-	-	-

## Sheet: Table S6 FIMO score summary
TF	Region	Ref_score	Ref_p	Ref_q	Alt_score	Alt_p	Alt_q	Score_diff	Condition
NR2C2	A-1	10.1313	0.000125	0.0956	11.2424	6.06e-05	0.0462	1.1111	QQ
PAX6	A-1	7.43878	0.000342	0.145	14.7143	6.38e-06	0.00948	7.27552	QQ
ZNF621	A-1	17.4234	2.2e-07	0.000336	13.5856	8.32e-06	0.00634	-3.8378	Both
RUNX2	A-2	6.00917	5.1e-05	0.0761	7.36697	3.13e-05	0.0467	1.3578	QQ
GCM1	B	17.449	7.71e-07	0.00378	11.9184	2.06e-05	0.0353	-5.5306	Both
KLF11	B	-4.67347	0.000761	0.095	4.46939	5.18e-05	0.028	9.14286	QQ
MAZ	B	9.59155	8.68e-05	0.0103	12.2887	1.85e-05	0.00512	2.69715	Both
PAX6	B	12.8061	1.99e-05	0.0448	11.2143	5.64e-05	0.0566	-1.5918	qq
SP1	B	6.23469	0.000591	0.0569	11.2959	4.35e-05	0.0145	5.06121	QQ
SP2	B	9.04878	0.0001	0.0135	10.1951	5.49e-05	0.0103	1.14632	Both
ZBTB14	B	10.2857	3.87e-05	0.0307	1.17347	0.00149	0.22	-9.11223	qq
ZBTB17	B	4.2973	0.00209	0.107	10	0.000103	0.0223	5.7027	QQ
ZFP64	B	12.1429	2.26e-05	0.0162	2.34694	0.00092	0.0935	-9.79596	qq
ZNF180	B	3.10092	0.000686	0.0302	8.10092	9.35e-05	0.0145	5	Both
ZNF212	B	-3.21212	5.35e-06	0.00702	-0.191919	2.19e-06	0.00351	3.0202	Both
ZNF264	B	7.73394	1.98e-05	0.0231	2.87156	0.000129	0.101	-4.86238	qq
ZNF329	B	6.05505	0.000195	0.0896	9.73394	3.93e-05	0.0452	3.67889	QQ
ZNF341	B	7.63265	0.000403	0.043	17.2143	4.35e-07	0.00196	9.58165	Both
ZNF467	B	4.24242	0.000633	0.0359	9.47475	6e-05	0.0125	5.23233	Both
ZNF527	B	13.8	8.54e-06	0.0149	14.2636	6.17e-06	0.0149	0.4636	Both
ZNF548	B	16.844	1.04e-06	0.00451	18.211	3.84e-07	0.00167	1.367	Both
ZNF596	B	10.4771	4.31e-05	0.0403	13.0275	1.4e-05	0.0219	2.5504	Both
ZNF792	B	-4.62245	2.67e-06	0.00338	-12.102	1.43e-05	0.0137	-7.47955	Both
BATF3	C-2	15.68	1.37e-06	0.00505	12.2	2.82e-05	0.105	-3.48	qq
POU6F1	C-2	10.2745	9e-05	0.169	14.0294	7.25e-06	0.0272	3.7549	QQ
NFATC1	D	5.91837	7.76e-05	0.0285	5.72449	8.27e-05	0.0397	-0.19388	Both
NFATC3	D	8.21101	9.41e-05	0.0374	-7.31193	0.0154	0.442	-15.5229	qq
NFYA	D	-8.33673	0.0446	0.88	11.6122	5.13e-05	0.0254	19.9489	QQ
NFYB	D	1.72449	0.00253	0.541	10.9286	6.94e-05	0.0347	9.20411	QQ
NFYC	D	-4.47706	0.0668	0.914	11.5688	4.75e-05	0.0235	16.0459	QQ
RELA	D	15.2041	4.38e-06	0.00213	15.2653	4.22e-06	0.00206	0.0612	Both
REST	D	8.26531	4.03e-05	0.0199	0	0.000629	0.312	-8.26531	qq
ZNF280A	D	-41.1224	0.069	0.67	-2.96939	5.83e-05	0.027	38.153	QQ
ZNF484	D	15.2202	3.14e-06	0.00152	12.7982	1.75e-05	0.00848	-2.422	Both
ZNF619	D	-2.03061	0.000251	0.118	1.83673	8.72e-05	0.0414	3.86734	QQ
ASCL2	E	10.4694	0.00013	0.0371	9.96939	0.000175	0.0641	-0.50001	qq
MYOG	E	11.0306	6.2e-05	0.0305	7.47959	0.00026	0.0734	-3.55101	qq
NFE2L2	E	8.56122	8.86e-05	0.0213	7.28571	0.000151	0.0362	-1.27551	Both
NHLH1	E	13.2551	1.52e-05	0.00767	15.9592	1.57e-06	0.00077	2.7041	Both
NHLH2	E	10.2857	2.58e-05	0.0127	15.1327	2.14e-06	0.00104	4.847	Both
OLIG2	E	11.8081	3.77e-05	0.018	13.0202	1.44e-05	0.00684	1.2121	Both
TCF12	E	12.3232	2.59e-05	0.0129	11.2121	7.4e-05	0.0369	-1.1111	Both
ZBTB18	E	10.449	6.54e-05	0.0324	15.102	4.5e-06	0.00158	4.653	Both
ZNF273	E	11.4228	5.41e-05	0.0263	11.2439	6.09e-05	0.0296	-0.1789	Both
ZNF331	E	6.80612	4.18e-05	0.0196	10.5918	8.63e-06	0.00418	3.78568	Both
ZNF549	E	7.97959	5.53e-05	0.0274	-1.05102	0.00123	0.306	-9.03061	qq
ZNF69	E	8.46939	7.66e-05	0.0386	-0.816327	0.00134	0.676	-9.28572	qq
ZSCAN31	E	10.4965	6.16e-05	0.0302	7.25532	0.000357	0.175	-3.24118	qq
IRF1	F	8.67273	9.67e-05	0.0353	12.9394	1.17e-05	0.00357	4.26667	Both
IRF2	F	8.8	0.000303	0.125	11.22	5.58e-05	0.0394	2.42	QQ
IRF3	F	5.58594	0.000815	0.11	7.79688	0.000281	0.0473	2.21094	QQ
IRF4	F	-3.5102	0.000425	0.265	3.11224	6.66e-05	0.0461	6.62244	QQ
IRF5	F	7.17323	0.000521	0.184	12.3307	2.51e-05	0.0177	5.15747	QQ
IRF8	F	5.13265	0.000163	0.113	9.77551	2.89e-05	0.02	4.64286	QQ
IRF9	F	5.55556	0.000353	0.143	13.3273	1.24e-05	0.00869	7.77174	QQ
MEF2A	F	10.9154	4.83e-05	0.0327	-3.24752	0.00135	0.182	-14.1629	qq
STAT2	F	9.58586	6.53e-05	0.0224	8.71717	0.000109	0.025	-0.86869	Both
ZIM3	F	9.84694	4.67e-05	0.0315	18.6224	4.7e-07	0.000323	8.77546	Both
ZNF225	F	0.27	9.17e-05	0.0256	0.27	9.17e-05	0.0257	0	Both
ZNF394	F	10.875	5.99e-05	0.0387	5.11538	0.00289	0.136	-5.75962	qq
ZNF487	F	-5.8	5.92e-05	0.0179	-5.8	5.92e-05	0.018	0	Both
ZNF502	F	8.21429	7.96e-06	0.00567	4.95918	2.63e-05	0.0187	-3.25511	Both
ZNF573	F	8.18349	0.000143	0.106	10.0459	5.92e-05	0.0439	1.86241	QQ
EGR1	G-1	11.898	1.77e-05	0.0127	4.56364	0.00178	0.116	-7.33436	qq
EGR2	G-1	7.23239	0.000408	0.0387	1.02113	0.00627	0.154	-6.21126	qq
FOXA1	G-1	14.2569	6.17e-06	0.0615	20.4128	5.97e-08	0.000595	6.1559	QQ
MAZ	G-1	12.3486	3.63e-05	0.023	8.6055	0.000287	0.057	-3.7431	qq
RREB1	G-1	10.4796	5.66e-06	0.0066	9.87755	6.99e-06	0.0066	-0.60205	Both
ZNF263	G-1	12.1717	1.8e-05	0.00792	9.0202	9.61e-05	0.0182	-3.1515	Both
ZNF283	G-1	9.00917	9.47e-05	0.0487	11.6239	2.37e-05	0.0297	2.61473	Both
ZNF460	G-1	11.6268	3.97e-05	0.0342	6.83099	0.000736	0.085	-4.79581	qq
ZNF580	G-1	13.1	1.11e-05	0.0263	7.64545	0.000193	0.108	-5.45455	qq
ZNF785	G-1	-5.94898	3.6e-05	0.015	-7.55102	5.19e-05	0.0205	-1.60204	Both
ZNF805	G-1	10.2936	6.53e-05	0.032	11.1743	4.01e-05	0.0207	0.8807	Both
KLF15	H	9.15306	7.01e-05	0.0231	10.4898	3.7e-05	0.0153	1.33674	Both
ZNF383	H	12.8991	3.43e-06	0.00564	8.34862	2.61e-05	0.0143	-4.55048	Both
ZNF432	H	10.4653	1.52e-05	0.00947	9.30693	2.42e-05	0.0134	-1.15837	Both
ZNF449	H	11.1837	3.86e-05	0.0673	11.9082	2.73e-05	0.0475	0.7245	QQ
ZNF880	H	8.5	8.82e-05	0.035	7.88182	0.000117	0.0351	-0.61818	Both
NKX2-5	I	10.1515	7.06e-05	0.0415	2.20202	0.0171	0.624	-7.94948	qq
SOX18	I	-2.60204	0.000215	0.0968	1.59184	7.24e-05	0.0444	4.19388	QQ
ZNF200	I	6.75248	0.00138	0.471	9.37624	4.2e-05	0.036	2.62376	QQ
ZNF335	I	14.8384	3.58e-06	0.00629	12.9394	1.19e-05	0.0208	-1.899	Both
ZNF808	I	10	9.63e-05	0.156	13.0818	1.35e-05	0.0231	3.0818	QQ
CREB3L1	J	8.26531	3.4e-05	0.0349	6.86735	5.73e-05	0.0587	-1.39796	qq
Creb3l2	J	6.88776	2.22e-05	0.0227	4.37755	4.89e-05	0.0501	-2.51021	qq
ESR1	J	12.303	2.81e-05	0.0287	14.0476	2.1e-06	0.00217	1.7446	Both
NR1H3	J	11.8621	2.96e-05	0.0299	13.8966	5.55e-06	0.00562	2.0345	Both
NR2C2	J	16.3838	3.69e-07	0.000378	16.2626	4.7e-07	0.000482	-0.1212	Both
RORA	J	12.5102	4.67e-05	0.0466	8.92857	0.000207	0.207	-3.58163	qq
RXRG	J	3.34694	0.000202	0.0678	6.66327	6.6e-05	0.0334	3.31633	QQ
YY1	J	7.55102	5.17e-05	0.0495	10.2245	1.8e-05	0.0172	2.67348	Both
CUX1	K	11.1135	2.7e-05	0.0163	10.7092	3.37e-05	0.0213	-0.4043	Both
CUX2	K	8.08257	3.15e-05	0.0175	9.00917	2.19e-05	0.0136	0.9266	Both
ZNF605	K	5.81081	0.000846	0.316	11.8919	3.48e-05	0.026	6.08109	QQ
ZNF667	K	3.59184	5.45e-05	0.0399	-2.40816	0.000309	0.114	-6	qq
MEF2B	L	10.8878	1.81e-05	0.0279	7.80612	6.25e-05	0.0965	-3.08168	qq
POU6F1	L	12.1111	2.5e-05	0.0378	6.44444	0.000394	0.594	-5.66666	qq
SRF	L	14.2857	7.56e-06	0.0116	10.5	5.98e-05	0.0921	-3.7857	qq
THRA	L	8.52041	1.53e-05	0.0133	-1.21429	0.000345	0.107	-9.7347	qq
THRB	L	10.2347	9.65e-06	0.0137	0.989796	0.000217	0.124	-9.2449	qq
ZNF774	L	11.027	6.08e-05	0.0223	7.35135	0.000463	0.097	-3.67565	qq
ZNF823	L	10.1101	0.0001	0.0478	7.6422	0.000325	0.0961	-2.4679	qq
PPARG	M	10.41	8.32e-05	0.0228	7.27	0.000502	0.0918	-3.14	qq
ZBTB12	M	8.46939	2.4e-05	0.018	-1.32653	0.000432	0.162	-9.79592	qq
ZNF440	M	9.22222	0.000154	0.114	12.1616	2.88e-05	0.0212	2.93938	QQ
ZNF543	M	13.055	2.31e-05	0.0177	4.36697	0.000997	0.527	-8.68803	qq
ZNF621	M	13.2432	1.1e-05	0.00819	10.1171	0.000106	0.0789	-3.1261	qq
ZNF768	M	8.53061	3.83e-05	0.0276	7.18367	6.68e-05	0.0484	-1.34694	Both
ZSCAN31	M	11.0709	4.39e-05	0.0316	4.73759	0.00119	0.429	-6.33331	qq
NR1I2	N	12.1837	2.54e-05	0.0295	11.0505	6.07e-05	0.0707	-1.1332	qq
